# Supplementary material for: Standardizing postpartum family planning counseling guidance in Ghana: A stepped-wedge cluster randomized implementation effectiveness trial
Source: PLoS One. 2026 Jan 30;21(1):e0340482. doi: 10.1371/journal.pone.0340482 (PMC12857993; doi:10.1371/journal.pone.0340482)
Supplement: S4 File — (XLS) [file pone.0340482.s005.xls]

## Sheet: Sheet1
Participant ID	maamobi	amasaman	nsawam	stage	intervention	study_arm	location	newmiscarriage	famplandiscuss	newdelivery_mode	newmarital	newedu	signature_yn	client_location___0	client_location___1	client_location___2	anc_pnc	client_age	prev_marriage	marital	education	individual	comorbid_review	spacing	fp_discuss	fp_types___10	fp_types___0	fp_types___1	fp_types___2	fp_types___3	fp_types___4	fp_types___5	fp_types___6	fp_types___7	fp_types___8	fp_types___9	fp_types_other	fp_choice	fp_choicemade___10	fp_choicemade___0	fp_choicemade___1	fp_choicemade___2	fp_choicemade___3	fp_choicemade___4	fp_choicemade___5	fp_choicemade___6	fp_choicemade___7	fp_choicemade___8	fp_choicemade___9
1	0	1	0	Baseline	Control	1	Amasaman	1	0	1	1	4	Yes	Unchecked	Checked	Unchecked	Postnatal care	39	Yes	CURRENTLY MARRIED	Senior secondary/high education	With a group of clients	Yes	Yes	Yes	Unchecked	Checked	Checked	Unchecked	Checked	Checked	Unchecked	Unchecked	Checked	Checked	Unchecked		No	Unchecked	Unchecked	Unchecked	Unchecked	Unchecked	Unchecked	Unchecked	Unchecked	Unchecked	Unchecked	Unchecked
2	0	1	0	Baseline	Control	1	Amasaman	0	0	4	1	4	Yes	Unchecked	Checked	Unchecked	Postnatal care	30	Yes	COHABITATING	Senior secondary/high education	With a group of clients	Yes	Yes	Yes	Unchecked	Checked	Checked	Unchecked	Checked	Checked	Unchecked	Unchecked	Checked	Checked	Unchecked		No	Unchecked	Unchecked	Unchecked	Unchecked	Unchecked	Unchecked	Unchecked	Unchecked	Unchecked	Unchecked	Unchecked
3	0	1	0	Baseline	Control	1	Amasaman	1	0	4	1	2	Yes	Unchecked	Checked	Unchecked	Postnatal care	32	Yes	COHABITATING	Primary education	With a group of clients	Yes	Yes	Yes	Unchecked	Checked	Checked	Unchecked	Checked	Checked	Unchecked	Unchecked	Checked	Checked	Unchecked		No	Unchecked	Unchecked	Unchecked	Unchecked	Unchecked	Unchecked	Unchecked	Unchecked	Unchecked	Unchecked	Unchecked
4	0	1	0	Baseline	Control	1	Amasaman	0	0	4	1	2	Yes	Unchecked	Checked	Unchecked	Postnatal care	34	Yes	COHABITATING	Primary education	With a group of clients	Yes	Yes	Yes	Unchecked	Checked	Checked	Unchecked	Checked	Checked	Unchecked	Unchecked	Checked	Checked	Unchecked		Yes	Unchecked	Checked	Unchecked	Unchecked	Unchecked	Unchecked	Unchecked	Unchecked	Unchecked	Unchecked	Unchecked
5	0	1	0	Baseline	Control	1	Amasaman	0	0	1	1	3	Yes	Unchecked	Checked	Unchecked	Postnatal care	34	Yes	CURRENTLY MARRIED	Junior secondary/high education	With a group of clients	Yes	Yes	Yes	Unchecked	Unchecked	Checked	Unchecked	Checked	Checked	Unchecked	Unchecked	Checked	Checked	Unchecked		No	Unchecked	Unchecked	Unchecked	Unchecked	Unchecked	Unchecked	Unchecked	Unchecked	Unchecked	Unchecked	Unchecked
6	0	1	0	Baseline	Control	1	Amasaman	1	0	1	1	4	Yes	Unchecked	Checked	Unchecked	Postnatal care	28	Yes	CURRENTLY MARRIED	Senior secondary/high education	With a group of clients	Yes	Yes	Yes	Unchecked	Unchecked	Checked	Unchecked	Checked	Checked	Unchecked	Unchecked	Checked	Checked	Unchecked		No	Unchecked	Unchecked	Unchecked	Unchecked	Unchecked	Unchecked	Unchecked	Unchecked	Unchecked	Unchecked	Unchecked
7	0	1	0	Baseline	Control	1	Amasaman	2	0	1	1	3	Yes	Unchecked	Checked	Unchecked	Postnatal care	32	Yes	CURRENTLY MARRIED	Junior secondary/high education	With a group of clients	Yes	Yes	Yes	Unchecked	Unchecked	Checked	Unchecked	Checked	Checked	Unchecked	Unchecked	Unchecked	Checked	Unchecked		No	Unchecked	Unchecked	Unchecked	Unchecked	Unchecked	Unchecked	Unchecked	Unchecked	Unchecked	Unchecked	Unchecked
8	0	1	0	Baseline	Control	1	Amasaman	1	0	1	1	3	Yes	Unchecked	Checked	Unchecked	Postnatal care	34	Yes	CURRENTLY MARRIED	Junior secondary/high education	With a group of clients	Yes	Yes	Yes	Unchecked	Unchecked	Checked	Unchecked	Checked	Checked	Unchecked	Unchecked	Checked	Checked	Unchecked		No	Unchecked	Unchecked	Unchecked	Unchecked	Unchecked	Unchecked	Unchecked	Unchecked	Unchecked	Unchecked	Unchecked
9	0	1	0	Baseline	Control	1	Amasaman	0	0	1	1	4	Yes	Unchecked	Checked	Unchecked	Postnatal care	21	Yes	COHABITATING	Senior secondary/high education	With a group of clients	Yes	Yes	Yes	Unchecked	Unchecked	Checked	Unchecked	Checked	Checked	Unchecked	Unchecked	Checked	Checked	Unchecked		No	Unchecked	Unchecked	Unchecked	Unchecked	Unchecked	Unchecked	Unchecked	Unchecked	Unchecked	Unchecked	Unchecked
10	0	1	0	Baseline	Control	1	Amasaman	0	0	4	1	6	Yes	Unchecked	Checked	Unchecked	Postnatal care	27	Yes	COHABITATING	Tertiary Education	With a group of clients	Yes	Yes	Yes	Unchecked	Checked	Checked	Unchecked	Checked	Checked	Unchecked	Unchecked	Checked	Checked	Unchecked		No	Unchecked	Unchecked	Unchecked	Unchecked	Unchecked	Unchecked	Unchecked	Unchecked	Unchecked	Unchecked	Unchecked
11	0	1	0	Baseline	Control	1	Amasaman	0	0	4	1	1	Yes	Unchecked	Checked	Unchecked	Postnatal care	31	Yes	CURRENTLY MARRIED	No education	With a group of clients	Yes	Yes	Yes	Unchecked	Checked	Checked	Unchecked	Checked	Checked	Unchecked	Unchecked	Checked	Checked	Unchecked		No	Unchecked	Unchecked	Unchecked	Unchecked	Unchecked	Unchecked	Unchecked	Unchecked	Unchecked	Unchecked	Unchecked
12	0	1	0	Baseline	Control	1	Amasaman	1	0	1	1	3		Unchecked	Checked	Unchecked	Postnatal care	38	Yes	CURRENTLY MARRIED	Junior secondary/high education	With a group of clients	Yes	Yes	Yes	Unchecked	Checked	Checked	Unchecked	Checked	Checked	Unchecked	Unchecked	Checked	Checked	Unchecked		Yes	Unchecked	Checked	Unchecked	Unchecked	Unchecked	Unchecked	Unchecked	Unchecked	Unchecked	Unchecked	Unchecked
13	0	1	0	Baseline	Control	1	Amasaman	2	0	4	1	3	Yes	Unchecked	Checked	Unchecked	Postnatal care	34	Yes	CURRENTLY MARRIED	Junior secondary/high education	With a group of clients	Yes	Yes	Yes	Unchecked	Checked	Checked	Unchecked	Checked	Checked	Unchecked	Unchecked	Checked	Checked	Unchecked		No	Unchecked	Unchecked	Unchecked	Unchecked	Unchecked	Unchecked	Unchecked	Unchecked	Unchecked	Unchecked	Unchecked
14	0	1	0	Baseline	Control	1	Amasaman	0	0	1	1	2	Yes	Unchecked	Checked	Unchecked	Postnatal care	38	Yes	CURRENTLY MARRIED	Primary education	With a group of clients	Yes	Yes	Yes	Unchecked	Checked	Checked	Unchecked	Checked	Checked	Unchecked	Unchecked	Checked	Checked	Unchecked		No	Unchecked	Unchecked	Unchecked	Unchecked	Unchecked	Unchecked	Unchecked	Unchecked	Unchecked	Unchecked	Unchecked
15	0	1	0	Baseline	Control	1	Amasaman	0	0	1	1	3	Yes	Unchecked	Checked	Unchecked	Postnatal care	22	Yes	COHABITATING	Junior secondary/high education	With a group of clients	Yes	Yes	Yes	Unchecked	Checked	Checked	Unchecked	Checked	Checked	Unchecked	Unchecked	Checked	Checked	Unchecked		No	Unchecked	Unchecked	Unchecked	Unchecked	Unchecked	Unchecked	Unchecked	Unchecked	Unchecked	Unchecked	Unchecked
16	0	1	0	Baseline	Control	1	Amasaman	1	0	1	1	4	Yes	Unchecked	Checked	Unchecked	Postnatal care	21	Yes	CURRENTLY MARRIED	Senior secondary/high education	With a group of clients	Yes	Yes	Yes	Unchecked	Checked	Checked	Unchecked	Checked	Checked	Unchecked	Unchecked	Checked	Checked	Unchecked		No	Unchecked	Unchecked	Unchecked	Unchecked	Unchecked	Unchecked	Unchecked	Unchecked	Unchecked	Unchecked	Unchecked
17	0	1	0	Baseline	Control	1	Amasaman	0	0	1	1	2	Yes	Unchecked	Checked	Unchecked	Postnatal care	26	Yes	COHABITATING	Primary education	With a group of clients	Yes	Yes	Yes	Unchecked	Checked	Checked	Unchecked	Checked	Checked	Unchecked	Unchecked	Checked	Checked	Unchecked		No	Unchecked	Unchecked	Unchecked	Unchecked	Unchecked	Unchecked	Unchecked	Unchecked	Unchecked	Unchecked	Unchecked
18	0	1	0	Baseline	Control	1	Amasaman	0	0	1	1	4	Yes	Unchecked	Checked	Unchecked	Postnatal care	23	Yes	COHABITATING	Senior secondary/high education	With a group of clients	Yes	Yes	Yes	Unchecked	Checked	Checked	Unchecked	Checked	Checked	Unchecked	Unchecked	Checked	Checked	Unchecked		No	Unchecked	Unchecked	Unchecked	Unchecked	Unchecked	Unchecked	Unchecked	Unchecked	Unchecked	Unchecked	Unchecked
19	0	1	0	Baseline	Control	1	Amasaman	3	0	4	1	6	Yes	Unchecked	Checked	Unchecked	Postnatal care	30	Yes	COHABITATING	Tertiary Education	With a group of clients	Yes	Yes	Yes	Unchecked	Checked	Checked	Unchecked	Checked	Checked	Unchecked	Unchecked	Checked	Checked	Unchecked		No	Unchecked	Unchecked	Unchecked	Unchecked	Unchecked	Unchecked	Unchecked	Unchecked	Unchecked	Unchecked	Unchecked
20	0	1	0	Baseline	Control	1	Amasaman	0	0	1	1	2	Yes	Unchecked	Checked	Unchecked	Postnatal care	34	Yes	CURRENTLY MARRIED	Primary education	With a group of clients	Yes	Yes	Yes	Unchecked	Checked	Checked	Unchecked	Checked	Checked	Unchecked	Unchecked	Checked	Checked	Unchecked		No	Unchecked	Unchecked	Unchecked	Unchecked	Unchecked	Unchecked	Unchecked	Unchecked	Unchecked	Unchecked	Unchecked
21	0	1	0	Baseline	Control	1	Amasaman	0	0	1	1	4	Yes	Unchecked	Checked	Unchecked	Postnatal care	26	Yes	CURRENTLY MARRIED	Senior secondary/high education	With a group of clients	Yes	Yes	Yes	Unchecked	Checked	Checked	Unchecked	Checked	Checked	Unchecked	Unchecked	Checked	Checked	Unchecked		No	Unchecked	Unchecked	Unchecked	Unchecked	Unchecked	Unchecked	Unchecked	Unchecked	Unchecked	Unchecked	Unchecked
22	0	1	0	Baseline	Control	1	Amasaman	0	0	1	1	6	Yes	Unchecked	Checked	Unchecked	Postnatal care	31	Yes	CURRENTLY MARRIED	Tertiary Education	With a group of clients	Yes	Yes	Yes	Unchecked	Checked	Checked	Unchecked	Checked	Checked	Unchecked	Unchecked	Checked	Checked	Unchecked		No	Unchecked	Unchecked	Unchecked	Unchecked	Unchecked	Unchecked	Unchecked	Unchecked	Unchecked	Unchecked	Unchecked
23	0	1	0	Baseline	Control	1	Amasaman	0	0	1	1	4		Unchecked	Checked	Unchecked	Postnatal care	21	Yes	COHABITATING	Senior secondary/high education	With a group of clients	Yes	Yes	Yes	Unchecked	Checked	Checked	Unchecked	Checked	Checked	Unchecked	Unchecked	Checked	Checked	Unchecked		No	Unchecked	Unchecked	Unchecked	Unchecked	Unchecked	Unchecked	Unchecked	Unchecked	Unchecked	Unchecked	Unchecked
24	0	1	0	Baseline	Control	1	Amasaman	0	0	4	1	4	Yes	Unchecked	Checked	Unchecked	Postnatal care	27	Yes	COHABITATING	Senior secondary/high education	With a group of clients	Yes	Yes	Yes	Unchecked	Checked	Checked	Unchecked	Checked	Checked	Unchecked	Unchecked	Checked	Checked	Unchecked		No	Unchecked	Unchecked	Unchecked	Unchecked	Unchecked	Unchecked	Unchecked	Unchecked	Unchecked	Unchecked	Unchecked
25	0	1	0	Baseline	Control	1	Amasaman	1	0	4	1	3	Yes	Unchecked	Checked	Unchecked	Postnatal care	36	Yes	CURRENTLY MARRIED	Junior secondary/high education	With a group of clients	Yes	Yes	Yes	Unchecked	Checked	Checked	Unchecked	Checked	Checked	Unchecked	Unchecked	Checked	Checked	Unchecked		No	Unchecked	Unchecked	Unchecked	Unchecked	Unchecked	Unchecked	Unchecked	Unchecked	Unchecked	Unchecked	Unchecked
26	0	1	0	Baseline	Control	1	Amasaman	0	0	4	1	3	Yes	Unchecked	Checked	Unchecked	Postnatal care	33	Yes	COHABITATING	Junior secondary/high education	With a group of clients	Yes	Yes	Yes	Unchecked	Checked	Checked	Unchecked	Checked	Checked	Unchecked	Unchecked	Checked	Checked	Unchecked		No	Unchecked	Unchecked	Unchecked	Unchecked	Unchecked	Unchecked	Unchecked	Unchecked	Unchecked	Unchecked	Unchecked
27	0	1	0	Baseline	Control	1	Amasaman	0	0	4	1	2	Yes	Unchecked	Checked	Unchecked	Postnatal care	29	Yes	COHABITATING	Primary education	With a group of clients	Yes	Yes	Yes	Unchecked	Checked	Checked	Unchecked	Checked	Checked	Unchecked	Unchecked	Checked	Checked	Unchecked		No	Unchecked	Unchecked	Unchecked	Unchecked	Unchecked	Unchecked	Unchecked	Unchecked	Unchecked	Unchecked	Unchecked
28	0	1	0	Baseline	Control	1	Amasaman	0	0	4	1	4	Yes	Unchecked	Checked	Unchecked	Postnatal care	30	Yes	COHABITATING	Senior secondary/high education	With a group of clients	Yes	Yes	Yes	Unchecked	Checked	Checked	Unchecked	Checked	Checked	Unchecked	Unchecked	Checked	Checked	Unchecked		No	Unchecked	Unchecked	Unchecked	Unchecked	Unchecked	Unchecked	Unchecked	Unchecked	Unchecked	Unchecked	Unchecked
29	0	1	0	Baseline	Control	1	Amasaman	1	0	4	1	3	Yes	Unchecked	Checked	Unchecked	Postnatal care	39	Yes	CURRENTLY MARRIED	Junior secondary/high education	With a group of clients	Yes	Yes	Yes	Unchecked	Checked	Checked	Unchecked	Checked	Checked	Unchecked	Unchecked	Checked	Checked	Unchecked		No	Unchecked	Unchecked	Unchecked	Unchecked	Unchecked	Unchecked	Unchecked	Unchecked	Unchecked	Unchecked	Unchecked
30	0	1	0	Baseline	Control	1	Amasaman	0	0	4	1	3	Yes	Unchecked	Checked	Unchecked	Postnatal care	39	Yes	CURRENTLY MARRIED	Junior secondary/high education	With a group of clients	Yes	Yes	Yes	Unchecked	Checked	Checked	Unchecked	Checked	Checked	Unchecked	Unchecked	Checked	Checked	Unchecked		No	Unchecked	Unchecked	Unchecked	Unchecked	Unchecked	Unchecked	Unchecked	Unchecked	Unchecked	Unchecked	Unchecked
31	0	1	0	Baseline	Control	1	Amasaman	0	1	1	1	3	Yes	Unchecked	Checked	Unchecked	Postnatal care	32	Yes	CURRENTLY MARRIED	Junior secondary/high education	With a group of clients	Yes	Yes	Yes	Checked	Checked	Checked	Unchecked	Checked	Checked	Unchecked	Unchecked	Checked	Checked	Unchecked		No	Unchecked	Unchecked	Unchecked	Unchecked	Unchecked	Unchecked	Unchecked	Unchecked	Unchecked	Unchecked	Unchecked
32	0	1	0	Baseline	Control	1	Amasaman	0	1	1	1	3	Yes	Unchecked	Checked	Unchecked	Postnatal care	40	Yes	CURRENTLY MARRIED	Junior secondary/high education	With a group of clients	Yes	Yes	Yes	Checked	Checked	Checked	Unchecked	Checked	Checked	Unchecked	Unchecked	Checked	Checked	Unchecked		No	Unchecked	Unchecked	Unchecked	Unchecked	Unchecked	Unchecked	Unchecked	Unchecked	Unchecked	Unchecked	Unchecked
33	0	1	0	Baseline	Control	1	Amasaman	1	1	1	1	3	Yes	Unchecked	Checked	Unchecked	Postnatal care	29	Yes	COHABITATING	Junior secondary/high education	With a group of clients	Yes	Yes	Yes	Checked	Checked	Checked	Unchecked	Checked	Checked	Unchecked	Unchecked	Checked	Checked	Unchecked		No	Unchecked	Unchecked	Unchecked	Unchecked	Unchecked	Unchecked	Unchecked	Unchecked	Unchecked	Unchecked	Unchecked
34	0	1	0	Baseline	Control	1	Amasaman	1	0	1	1	2	Yes	Unchecked	Checked	Unchecked	Postnatal care	38	Yes	COHABITATING	Primary education	With a group of clients	Yes	Yes	Yes	Unchecked	Checked	Checked	Unchecked	Checked	Checked	Unchecked	Unchecked	Checked	Checked	Unchecked		Yes	Unchecked	Unchecked	Unchecked	Unchecked	Checked	Unchecked	Unchecked	Unchecked	Unchecked	Unchecked	Unchecked
35	0	1	0	Baseline	Control	1	Amasaman	0	1	1	1	6	Yes	Unchecked	Checked	Unchecked	Postnatal care	30	Yes	CURRENTLY MARRIED	Tertiary Education	With a group of clients	Yes	Yes	Yes	Checked	Checked	Checked	Unchecked	Checked	Checked	Unchecked	Unchecked	Checked	Checked	Unchecked		No	Unchecked	Unchecked	Unchecked	Unchecked	Unchecked	Unchecked	Unchecked	Unchecked	Unchecked	Unchecked	Unchecked
36	0	1	0	Baseline	Control	1	Amasaman	0	0	4	1	3	Yes	Unchecked	Checked	Unchecked	Postnatal care	45	Yes	CURRENTLY MARRIED	Junior secondary/high education	With a group of clients	Yes	Yes	Yes	Unchecked	Checked	Checked	Unchecked	Checked	Checked	Unchecked	Unchecked	Checked	Checked	Unchecked		No	Unchecked	Unchecked	Unchecked	Unchecked	Unchecked	Unchecked	Unchecked	Unchecked	Unchecked	Unchecked	Unchecked
37	0	1	0	Baseline	Control	1	Amasaman	1	0	4	1	3	Yes	Unchecked	Checked	Unchecked	Postnatal care	35	Yes	COHABITATING	Junior secondary/high education	With a group of clients	Yes	Yes	Yes	Unchecked	Checked	Checked	Unchecked	Checked	Checked	Unchecked	Unchecked	Checked	Checked	Unchecked		No	Unchecked	Unchecked	Unchecked	Unchecked	Unchecked	Unchecked	Unchecked	Unchecked	Unchecked	Unchecked	Unchecked
38	0	1	0	Baseline	Control	1	Amasaman	1	0	4	6	4	Yes	Unchecked	Checked	Unchecked	Postnatal care	26	No	SINGLE	Senior secondary/high education	With a group of clients	Yes	Yes	Yes	Unchecked	Checked	Checked	Unchecked	Checked	Checked	Unchecked	Unchecked	Checked	Checked	Unchecked		No	Unchecked	Unchecked	Unchecked	Unchecked	Unchecked	Unchecked	Unchecked	Unchecked	Unchecked	Unchecked	Unchecked
39	0	1	0	Baseline	Control	1	Amasaman	5	0	4	1	1	Yes	Unchecked	Checked	Unchecked	Postnatal care	32	Yes	CURRENTLY MARRIED	No education	With a group of clients	Yes	Yes	Yes	Unchecked	Checked	Checked	Unchecked	Checked	Checked	Unchecked	Unchecked	Checked	Checked	Unchecked		No	Unchecked	Unchecked	Unchecked	Unchecked	Unchecked	Unchecked	Unchecked	Unchecked	Unchecked	Unchecked	Unchecked
40	0	1	0	Baseline	Control	1	Amasaman	0	0	1	1	3	Yes	Unchecked	Checked	Unchecked	Postnatal care	20	Yes	COHABITATING	Junior secondary/high education	With a group of clients	Yes	Yes	Yes	Unchecked	Unchecked	Checked	Unchecked	Checked	Checked	Unchecked	Unchecked	Checked	Checked	Unchecked		No	Unchecked	Unchecked	Unchecked	Unchecked	Unchecked	Unchecked	Unchecked	Unchecked	Unchecked	Unchecked	Unchecked
41	0	1	0	Baseline	Control	1	Amasaman	1	0	1	1	6	Yes	Unchecked	Checked	Unchecked	Postnatal care	27	Yes	CURRENTLY MARRIED	Tertiary Education	With a group of clients	Yes	Yes	Yes	Unchecked	Unchecked	Checked	Unchecked	Checked	Checked	Unchecked	Unchecked	Checked	Checked	Unchecked		No	Unchecked	Unchecked	Unchecked	Unchecked	Unchecked	Unchecked	Unchecked	Unchecked	Unchecked	Unchecked	Unchecked
42	0	1	0	Baseline	Control	1	Amasaman	0	0	1	6	2	Yes	Unchecked	Checked	Unchecked	Postnatal care	14	No	SINGLE	Primary education	With a group of clients	Yes	Yes	Yes	Unchecked	Unchecked	Checked	Unchecked	Checked	Checked	Unchecked	Unchecked	Checked	Checked	Unchecked		No	Unchecked	Unchecked	Unchecked	Unchecked	Unchecked	Unchecked	Unchecked	Unchecked	Unchecked	Unchecked	Unchecked
43	0	1	0	Baseline	Control	1	Amasaman	1	0	1	1	4	Yes	Unchecked	Checked	Unchecked	Postnatal care	29	Yes	CURRENTLY MARRIED	Senior secondary/high education	With a group of clients	Yes	Yes	Yes	Unchecked	Unchecked	Checked	Unchecked	Checked	Checked	Unchecked	Unchecked	Checked	Checked	Unchecked		No	Unchecked	Unchecked	Unchecked	Unchecked	Unchecked	Unchecked	Unchecked	Unchecked	Unchecked	Unchecked	Unchecked
44	0	1	0	Baseline	Control	1	Amasaman	0	0	1	1	6	Yes	Unchecked	Checked	Unchecked	Postnatal care	34	Yes	CURRENTLY MARRIED	Tertiary Education	With a group of clients	Yes	Yes	Yes	Unchecked	Unchecked	Checked	Checked	Checked	Unchecked	Unchecked	Unchecked	Checked	Checked	Checked	Natural methods like cycle beads	No	Unchecked	Unchecked	Unchecked	Unchecked	Unchecked	Unchecked	Unchecked	Unchecked	Unchecked	Unchecked	Unchecked
45	0	1	0	Baseline	Control	1	Amasaman	0	0	1	1	2	Yes	Unchecked	Checked	Unchecked	Postnatal care	23	Yes	COHABITATING	Primary education	With a group of clients	Yes	Yes	Yes	Unchecked	Checked	Checked	Unchecked	Checked	Checked	Unchecked	Unchecked	Checked	Checked	Unchecked		No	Unchecked	Unchecked	Unchecked	Unchecked	Unchecked	Unchecked	Unchecked	Unchecked	Unchecked	Unchecked	Unchecked
46	0	1	0	Baseline	Control	1	Amasaman	0	0	1	1	4	Yes	Unchecked	Checked	Unchecked	Postnatal care	20	Yes	COHABITATING	Senior secondary/high education	With a group of clients	Yes	Yes	Yes	Unchecked	Unchecked	Checked	Unchecked	Checked	Checked	Unchecked	Unchecked	Checked	Checked	Checked	Natural methods like cycle beads	No	Unchecked	Unchecked	Unchecked	Unchecked	Unchecked	Unchecked	Unchecked	Unchecked	Unchecked	Unchecked	Unchecked
47	0	1	0	Baseline	Control	1	Amasaman	0	0	1	1	4	Yes	Unchecked	Checked	Unchecked	Postnatal care	29	Yes	CURRENTLY MARRIED	Senior secondary/high education	With a group of clients	Yes	Yes	Yes	Unchecked	Unchecked	Checked	Unchecked	Checked	Checked	Unchecked	Unchecked	Checked	Checked	Checked	Natural methods like cycle beads	No	Unchecked	Unchecked	Unchecked	Unchecked	Unchecked	Unchecked	Unchecked	Unchecked	Unchecked	Unchecked	Unchecked
48	0	1	0	Baseline	Control	1	Amasaman	0	0	1	1	2	Yes	Unchecked	Checked	Unchecked	Postnatal care	21	Yes	COHABITATING	Primary education	With a group of clients	Yes	Yes	Yes	Unchecked	Unchecked	Checked	Unchecked	Checked	Checked	Unchecked	Unchecked	Checked	Checked	Checked	Natural methods like cycle beads	No	Unchecked	Unchecked	Unchecked	Unchecked	Unchecked	Unchecked	Unchecked	Unchecked	Unchecked	Unchecked	Unchecked
49	0	1	0	Baseline	Control	1	Amasaman	0	0	1	1	4	Yes	Unchecked	Checked	Unchecked	Postnatal care	20	Yes	COHABITATING	Senior secondary/high education	With a group of clients	Yes	Yes	Yes	Unchecked	Unchecked	Checked	Unchecked	Checked	Checked	Unchecked	Unchecked	Checked	Checked	Unchecked		No	Unchecked	Unchecked	Unchecked	Unchecked	Unchecked	Unchecked	Unchecked	Unchecked	Unchecked	Unchecked	Unchecked
50	0	1	0	Baseline	Control	1	Amasaman	0	0	1	1	3	Yes	Unchecked	Checked	Unchecked	Postnatal care	23	Yes	COHABITATING	Junior secondary/high education	With a group of clients	Yes	Yes	Yes	Unchecked	Unchecked	Checked	Unchecked	Checked	Checked	Unchecked	Unchecked	Checked	Checked	Checked	Natural methods like cycle beads	No	Unchecked	Unchecked	Unchecked	Unchecked	Unchecked	Unchecked	Unchecked	Unchecked	Unchecked	Unchecked	Unchecked
51	0	1	0	Baseline	Control	1	Amasaman	0	0	4	6	1	Yes	Unchecked	Checked	Unchecked	Postnatal care	37	No	SINGLE	No education	With a group of clients	Yes	Yes	Yes	Unchecked	Checked	Checked	Unchecked	Checked	Checked	Unchecked	Unchecked	Checked	Checked	Unchecked		Yes	Unchecked	Checked	Unchecked	Unchecked	Unchecked	Unchecked	Unchecked	Unchecked	Unchecked	Unchecked	Unchecked
52	0	1	0	Baseline	Control	1	Amasaman	0	0	4	6	4	Yes	Unchecked	Checked	Unchecked	Postnatal care	18	No	SINGLE	Senior secondary/high education	With a group of clients	Yes	Yes	Yes	Unchecked	Checked	Checked	Unchecked	Checked	Checked	Unchecked	Unchecked	Checked	Checked	Unchecked		No	Unchecked	Unchecked	Unchecked	Unchecked	Unchecked	Unchecked	Unchecked	Unchecked	Unchecked	Unchecked	Unchecked
53	0	1	0	Baseline	Control	1	Amasaman	0	0	1	6	3	Yes	Unchecked	Checked	Unchecked	Postnatal care	14	No	SINGLE	Junior secondary/high education	With a group of clients	Yes	Yes	Yes	Unchecked	Unchecked	Checked	Unchecked	Checked	Checked	Unchecked	Unchecked	Checked	Checked	Unchecked		No	Unchecked	Unchecked	Unchecked	Unchecked	Unchecked	Unchecked	Unchecked	Unchecked	Unchecked	Unchecked	Unchecked
54	0	1	0	Baseline	Control	1	Amasaman	1	0	1	1	4	Yes	Unchecked	Checked	Unchecked	Postnatal care	26	Yes	CURRENTLY MARRIED	Senior secondary/high education	With a group of clients	Yes	Yes	Yes	Unchecked	Unchecked	Checked	Unchecked	Checked	Checked	Unchecked	Unchecked	Checked	Checked	Unchecked		No	Unchecked	Unchecked	Unchecked	Unchecked	Unchecked	Unchecked	Unchecked	Unchecked	Unchecked	Unchecked	Unchecked
55	0	1	0	Baseline	Control	1	Amasaman	0	0	1	1	3	Yes	Unchecked	Checked	Unchecked	Postnatal care	21	Yes	CURRENTLY MARRIED	Junior secondary/high education	With a group of clients	Yes	Yes	Yes	Unchecked	Unchecked	Checked	Unchecked	Checked	Checked	Unchecked	Unchecked	Checked	Checked	Unchecked		No	Unchecked	Unchecked	Unchecked	Unchecked	Unchecked	Unchecked	Unchecked	Unchecked	Unchecked	Unchecked	Unchecked
56	0	1	0	Baseline	Control	1	Amasaman	0	0	1	1	2	Yes	Unchecked	Checked	Unchecked	Postnatal care	29	Yes	CURRENTLY MARRIED	Primary education	With a group of clients	Yes	Yes	Yes	Unchecked	Checked	Checked	Unchecked	Checked	Checked	Unchecked	Unchecked	Checked	Checked	Unchecked		No	Unchecked	Unchecked	Unchecked	Unchecked	Unchecked	Unchecked	Unchecked	Unchecked	Unchecked	Unchecked	Unchecked
57	0	1	0	Baseline	Control	1	Amasaman	0	0	1	6	4	Yes	Unchecked	Checked	Unchecked	Postnatal care	19	No	SINGLE	Senior secondary/high education	With a group of clients	Yes	Yes	Yes	Unchecked	Unchecked	Checked	Unchecked	Checked	Checked	Unchecked	Unchecked	Checked	Checked	Unchecked		No	Unchecked	Unchecked	Unchecked	Unchecked	Unchecked	Unchecked	Unchecked	Unchecked	Unchecked	Unchecked	Unchecked
58	0	1	0	Baseline	Control	1	Amasaman	0	0	1	1	3	Yes	Unchecked	Checked	Unchecked	Postnatal care	25	Yes	CURRENTLY MARRIED	Junior secondary/high education	With a group of clients	Yes	Yes	Yes	Unchecked	Unchecked	Checked	Unchecked	Checked	Checked	Unchecked	Unchecked	Checked	Checked	Unchecked		No	Unchecked	Unchecked	Unchecked	Unchecked	Unchecked	Unchecked	Unchecked	Unchecked	Unchecked	Unchecked	Unchecked
59	0	1	0	Baseline	Control	1	Amasaman	1	0	1	1	6	Yes	Unchecked	Checked	Unchecked	Postnatal care	32	Yes	CURRENTLY MARRIED	Tertiary Education	With a group of clients	Yes	Yes	Yes	Unchecked	Unchecked	Checked	Unchecked	Checked	Checked	Unchecked	Unchecked	Checked	Checked	Unchecked		No	Unchecked	Unchecked	Unchecked	Unchecked	Unchecked	Unchecked	Unchecked	Unchecked	Unchecked	Unchecked	Unchecked
60	0	1	0	Baseline	Control	1	Amasaman	0	0	1	1	3	Yes	Unchecked	Checked	Unchecked	Postnatal care	37	Yes	CURRENTLY MARRIED	Junior secondary/high education	With a group of clients	Yes	Yes	Yes	Unchecked	Unchecked	Checked	Unchecked	Checked	Checked	Unchecked	Unchecked	Checked	Checked	Unchecked		No	Unchecked	Unchecked	Unchecked	Unchecked	Unchecked	Unchecked	Unchecked	Unchecked	Unchecked	Unchecked	Unchecked
61	0	1	0	Baseline	Control	1	Amasaman	1	0	4	1	6	Yes	Unchecked	Checked	Unchecked	Postnatal care	39	Yes	CURRENTLY MARRIED	Tertiary Education	With a group of clients	Yes	Yes	Yes	Unchecked	Checked	Checked	Unchecked	Checked	Checked	Unchecked	Unchecked	Checked	Checked	Checked	Vasectomy for their husbands or partners	Yes	Unchecked	Checked	Unchecked	Unchecked	Unchecked	Unchecked	Unchecked	Unchecked	Unchecked	Unchecked	Unchecked
62	0	1	0	Baseline	Control	1	Amasaman	0	0	4	1	4	Yes	Unchecked	Checked	Unchecked	Postnatal care	33	Yes	CURRENTLY MARRIED	Senior secondary/high education	With a group of clients	Yes	Yes	Yes	Unchecked	Checked	Checked	Unchecked	Checked	Checked	Unchecked	Unchecked	Checked	Checked	Checked	Vasectomy for their husbands and partners	No	Unchecked	Unchecked	Unchecked	Unchecked	Unchecked	Unchecked	Unchecked	Unchecked	Unchecked	Unchecked	Unchecked
63	0	1	0	Baseline	Control	1	Amasaman	1	0	4	1	2	Yes	Unchecked	Checked	Unchecked	Postnatal care	35	Yes	CURRENTLY MARRIED	Primary education	With a group of clients	Yes	Yes	Yes	Unchecked	Checked	Checked	Unchecked	Checked	Checked	Unchecked	Unchecked	Checked	Checked	Checked	Vasectomy for husbands or partners	Yes	Unchecked	Unchecked	Checked	Unchecked	Unchecked	Unchecked	Unchecked	Unchecked	Unchecked	Unchecked	Unchecked
64	0	1	0	Baseline	Control	1	Amasaman	0	0	4	1	3	Yes	Unchecked	Checked	Unchecked	Postnatal care	34	Yes	CURRENTLY MARRIED	Junior secondary/high education	With a group of clients	Yes	Yes	Yes	Unchecked	Checked	Checked	Unchecked	Checked	Checked	Unchecked	Unchecked	Checked	Checked	Checked	Vasectomy for their husbands or partners	No	Unchecked	Unchecked	Unchecked	Unchecked	Unchecked	Unchecked	Unchecked	Unchecked	Unchecked	Unchecked	Unchecked
65	0	1	0	Baseline	Control	1	Amasaman	0	0	4	6	4	Yes	Unchecked	Checked	Unchecked	Postnatal care	21	No	SINGLE	Senior secondary/high education	With a group of clients	Yes	Yes	Yes	Unchecked	Checked	Checked	Unchecked	Checked	Checked	Unchecked	Unchecked	Checked	Checked	Checked	Vasectomy for husbands or partners	No	Unchecked	Unchecked	Unchecked	Unchecked	Unchecked	Unchecked	Unchecked	Unchecked	Unchecked	Unchecked	Unchecked
66	0	1	0	Baseline	Control	1	Amasaman	0	0	1	1	3	Yes	Unchecked	Checked	Unchecked	Postnatal care	24	Yes	CURRENTLY MARRIED	Junior secondary/high education	With a group of clients	Yes	Yes	Yes	Unchecked	Checked	Checked	Unchecked	Checked	Checked	Unchecked	Unchecked	Checked	Checked	Unchecked		No	Unchecked	Unchecked	Unchecked	Unchecked	Unchecked	Unchecked	Unchecked	Unchecked	Unchecked	Unchecked	Unchecked
67	0	1	0	Baseline	Control	1	Amasaman	0	0	4	1	3	Yes	Unchecked	Checked	Unchecked	Postnatal care	34	Yes	CURRENTLY MARRIED	Junior secondary/high education	With a group of clients	Yes	Yes	Yes	Unchecked	Checked	Checked	Unchecked	Checked	Checked	Unchecked	Unchecked	Checked	Checked	Unchecked		No	Unchecked	Unchecked	Unchecked	Unchecked	Unchecked	Unchecked	Unchecked	Unchecked	Unchecked	Unchecked	Unchecked
68	0	1	0	Baseline	Control	1	Amasaman	0	0	4	6	4	Yes	Unchecked	Checked	Unchecked	Postnatal care	30	No	SINGLE	Senior secondary/high education	With a group of clients	Yes	Yes	Yes	Unchecked	Checked	Checked	Unchecked	Checked	Checked	Unchecked	Unchecked	Checked	Checked	Unchecked		No	Unchecked	Unchecked	Unchecked	Unchecked	Unchecked	Unchecked	Unchecked	Unchecked	Unchecked	Unchecked	Unchecked
69	0	0	1	Baseline	Control	1	Nsawam	0	1	4	1	4	Yes	Unchecked	Unchecked	Checked	Postnatal care	29	Yes	CURRENTLY MARRIED	Senior secondary/high education	With a group of clients	Yes	Yes	Yes	Checked	Checked	Checked	Unchecked	Checked	Checked	Unchecked	Unchecked	Checked	Checked	Unchecked		No	Unchecked	Unchecked	Unchecked	Unchecked	Unchecked	Unchecked	Unchecked	Unchecked	Unchecked	Unchecked	Unchecked
70	0	0	1	Baseline	Control	1	Nsawam	0	1	1	1	4	Yes	Unchecked	Unchecked	Checked	Postnatal care	25	Yes	CURRENTLY MARRIED	Senior secondary/high education	With a group of clients	Yes	Yes	Yes	Checked	Checked	Checked	Unchecked	Checked	Checked	Unchecked	Unchecked	Checked	Checked	Unchecked		No	Unchecked	Unchecked	Unchecked	Unchecked	Unchecked	Unchecked	Unchecked	Unchecked	Unchecked	Unchecked	Unchecked
71	0	0	1	Baseline	Control	1	Nsawam	0	1	1	1	4	Yes	Unchecked	Unchecked	Checked	Postnatal care	34	Yes	CURRENTLY MARRIED	Senior secondary/high education	With a group of clients	Yes	Yes	Yes	Checked	Checked	Checked	Unchecked	Checked	Checked	Unchecked	Unchecked	Checked	Checked	Unchecked		No	Unchecked	Unchecked	Unchecked	Unchecked	Unchecked	Unchecked	Unchecked	Unchecked	Unchecked	Unchecked	Unchecked
72	0	0	1	Baseline	Control	1	Nsawam	0	1	4	1	3	Yes	Unchecked	Unchecked	Checked	Postnatal care	33	Yes	CURRENTLY MARRIED	Junior secondary/high education	With a group of clients	Yes	Yes	Yes	Checked	Checked	Checked	Unchecked	Checked	Checked	Unchecked	Unchecked	Checked	Checked	Unchecked		Yes	Unchecked	Checked	Unchecked	Unchecked	Unchecked	Unchecked	Unchecked	Unchecked	Unchecked	Unchecked	Unchecked
73	0	0	1	Baseline	Control	1	Nsawam	0	1	4	6	4	Yes	Unchecked	Unchecked	Checked	Postnatal care	27	No	SINGLE	Senior secondary/high education	With a group of clients	Yes	Yes	Yes	Checked	Checked	Checked	Unchecked	Checked	Checked	Unchecked	Unchecked	Checked	Checked	Unchecked		No	Unchecked	Unchecked	Unchecked	Unchecked	Unchecked	Unchecked	Unchecked	Unchecked	Unchecked	Unchecked	Unchecked
74	0	0	1	Baseline	Control	1	Nsawam	0	1	1	6	4	Yes	Unchecked	Unchecked	Checked	Postnatal care	22	No	SINGLE	Senior secondary/high education	With a group of clients	Yes	Yes	Yes	Checked	Checked	Checked	Unchecked	Checked	Checked	Unchecked	Unchecked	Checked	Checked	Unchecked		No	Unchecked	Unchecked	Unchecked	Unchecked	Unchecked	Unchecked	Unchecked	Unchecked	Unchecked	Unchecked	Unchecked
75	0	0	1	Baseline	Control	1	Nsawam	0	1	1	1	3	Yes	Unchecked	Unchecked	Checked	Postnatal care	30	Yes	CURRENTLY MARRIED	Junior secondary/high education	With a group of clients	Yes	Yes	Yes	Checked	Checked	Checked	Unchecked	Checked	Checked	Unchecked	Unchecked	Checked	Checked	Unchecked		No	Unchecked	Unchecked	Unchecked	Unchecked	Unchecked	Unchecked	Unchecked	Unchecked	Unchecked	Unchecked	Unchecked
76	0	0	1	Baseline	Control	1	Nsawam	0	1	1	1	3	Yes	Unchecked	Unchecked	Checked	Postnatal care	25	Yes	COHABITATING	Junior secondary/high education	With a group of clients	Yes	Yes	Yes	Checked	Checked	Checked	Unchecked	Checked	Checked	Unchecked	Unchecked	Checked	Checked	Unchecked		No	Unchecked	Unchecked	Unchecked	Unchecked	Unchecked	Unchecked	Unchecked	Unchecked	Unchecked	Unchecked	Unchecked
77	0	0	1	Baseline	Control	1	Nsawam	0	1	1	1	3	Yes	Unchecked	Unchecked	Checked	Postnatal care	37	Yes	CURRENTLY MARRIED	Junior secondary/high education	With a group of clients	Yes	Yes	Yes	Checked	Checked	Checked	Unchecked	Checked	Checked	Unchecked	Unchecked	Checked	Checked	Unchecked		No	Unchecked	Unchecked	Unchecked	Unchecked	Unchecked	Unchecked	Unchecked	Unchecked	Unchecked	Unchecked	Unchecked
78	0	0	1	Baseline	Control	1	Nsawam	0	1	1	6	4	Yes	Unchecked	Unchecked	Checked	Postnatal care	34	No	SINGLE	Senior secondary/high education	With a group of clients	Yes	Yes	Yes	Checked	Checked	Checked	Unchecked	Checked	Checked	Unchecked	Unchecked	Checked	Checked	Unchecked		No	Unchecked	Unchecked	Unchecked	Unchecked	Unchecked	Unchecked	Unchecked	Unchecked	Unchecked	Unchecked	Unchecked
79	0	0	1	Baseline	Control	1	Nsawam	0	1	1	1	3	Yes	Unchecked	Unchecked	Checked	Postnatal care	28	Yes	COHABITATING	Junior secondary/high education	With a group of clients	Yes	Yes	Yes	Checked	Checked	Checked	Unchecked	Checked	Checked	Unchecked	Unchecked	Checked	Checked	Unchecked		No	Unchecked	Unchecked	Unchecked	Unchecked	Unchecked	Unchecked	Unchecked	Unchecked	Unchecked	Unchecked	Unchecked
80	0	0	1	Baseline	Control	1	Nsawam	0	1	1	6	4	Yes	Unchecked	Unchecked	Checked	Postnatal care	28	No	SINGLE	Senior secondary/high education	With a group of clients	Yes	Yes	Yes	Checked	Checked	Checked	Unchecked	Checked	Checked	Unchecked	Unchecked	Checked	Checked	Unchecked		No	Unchecked	Unchecked	Unchecked	Unchecked	Unchecked	Unchecked	Unchecked	Unchecked	Unchecked	Unchecked	Unchecked
81	0	0	1	Baseline	Control	1	Nsawam	0	1	1	1	3	Yes	Unchecked	Unchecked	Checked	Postnatal care	28	Yes	CURRENTLY MARRIED	Junior secondary/high education	With a group of clients	Yes	Yes	Yes	Checked	Checked	Checked	Unchecked	Checked	Checked	Unchecked	Unchecked	Checked	Checked	Unchecked		No	Unchecked	Unchecked	Unchecked	Unchecked	Unchecked	Unchecked	Unchecked	Unchecked	Unchecked	Unchecked	Unchecked
82	0	0	1	Baseline	Control	1	Nsawam	0	1	1	6	3	Yes	Unchecked	Unchecked	Checked	Postnatal care	20	No	SINGLE	Junior secondary/high education	With a group of clients	Yes	Yes	Yes	Checked	Checked	Checked	Unchecked	Checked	Checked	Unchecked	Unchecked	Checked	Checked	Unchecked		No	Unchecked	Unchecked	Unchecked	Unchecked	Unchecked	Unchecked	Unchecked	Unchecked	Unchecked	Unchecked	Unchecked
83	0	0	1	Baseline	Control	1	Nsawam	0	1	1	6	3	Yes	Unchecked	Unchecked	Checked	Postnatal care	32	No	SINGLE	Junior secondary/high education	With a group of clients	Yes	Yes	Yes	Checked	Checked	Checked	Unchecked	Checked	Checked	Unchecked	Unchecked	Checked	Checked	Unchecked		No	Unchecked	Unchecked	Unchecked	Unchecked	Unchecked	Unchecked	Unchecked	Unchecked	Unchecked	Unchecked	Unchecked
84	0	0	1	Baseline	Control	1	Nsawam	0	1	1	1	3	Yes	Unchecked	Unchecked	Checked	Postnatal care	24	Yes	CURRENTLY MARRIED	Junior secondary/high education	With a group of clients	Yes	Yes	Yes	Checked	Checked	Checked	Unchecked	Checked	Checked	Unchecked	Unchecked	Checked	Checked	Unchecked		No	Unchecked	Unchecked	Unchecked	Unchecked	Unchecked	Unchecked	Unchecked	Unchecked	Unchecked	Unchecked	Unchecked
85	0	0	1	Baseline	Control	1	Nsawam	0	1	4	6	3	Yes	Unchecked	Unchecked	Checked	Postnatal care	21	No	SINGLE	Junior secondary/high education	Individually	No	Yes	Yes	Checked	Checked	Checked	Unchecked	Checked	Checked	Unchecked	Unchecked	Checked	Checked	Unchecked		No	Unchecked	Unchecked	Unchecked	Unchecked	Unchecked	Unchecked	Unchecked	Unchecked	Unchecked	Unchecked	Unchecked
86	0	0	1	Baseline	Control	1	Nsawam	0	1	4	1	4	Yes	Unchecked	Unchecked	Checked	Postnatal care	34	Yes	COHABITATING	Senior secondary/high education	Individually	Yes	Yes	Yes	Checked	Checked	Checked	Unchecked	Checked	Checked	Unchecked	Unchecked	Checked	Checked	Unchecked		No	Unchecked	Unchecked	Unchecked	Unchecked	Unchecked	Unchecked	Unchecked	Unchecked	Unchecked	Unchecked	Unchecked
87	0	0	1	Baseline	Control	1	Nsawam	0	1	1	1	3	Yes	Unchecked	Unchecked	Checked	Postnatal care	23	Yes	CURRENTLY MARRIED	Junior secondary/high education	Individually	Yes	Yes	Yes	Checked	Checked	Checked	Unchecked	Checked	Checked	Unchecked	Unchecked	Checked	Checked	Unchecked		No	Unchecked	Unchecked	Unchecked	Unchecked	Unchecked	Unchecked	Unchecked	Unchecked	Unchecked	Unchecked	Unchecked
88	0	0	1	Baseline	Control	1	Nsawam	0	1	1	1	3	Yes	Unchecked	Unchecked	Checked	Postnatal care	22	Yes	CURRENTLY MARRIED	Junior secondary/high education	Individually	Yes	Yes	Yes	Checked	Checked	Checked	Unchecked	Checked	Checked	Unchecked	Unchecked	Checked	Checked	Unchecked		No	Unchecked	Unchecked	Unchecked	Unchecked	Unchecked	Unchecked	Unchecked	Unchecked	Unchecked	Unchecked	Unchecked
89	0	0	1	Baseline	Control	1	Nsawam	0	1	1	6	4	Yes	Unchecked	Unchecked	Checked	Postnatal care	19	No	SINGLE	Senior secondary/high education	Individually	Yes	Yes	Yes	Checked	Checked	Checked	Unchecked	Checked	Checked	Unchecked	Unchecked	Checked	Checked	Unchecked		No	Unchecked	Unchecked	Unchecked	Unchecked	Unchecked	Unchecked	Unchecked	Unchecked	Unchecked	Unchecked	Unchecked
90	0	0	1	Baseline	Control	1	Nsawam	0	1	1	1	4	Yes	Unchecked	Unchecked	Checked	Postnatal care	26	Yes	COHABITATING	Senior secondary/high education	Individually	Yes	Yes	Yes	Checked	Checked	Checked	Unchecked	Checked	Checked	Unchecked	Unchecked	Checked	Checked	Unchecked		No	Unchecked	Unchecked	Unchecked	Unchecked	Unchecked	Unchecked	Unchecked	Unchecked	Unchecked	Unchecked	Unchecked
91	0	0	1	Baseline	Control	1	Nsawam	0	1	4	1	3	Yes	Unchecked	Unchecked	Checked	Postnatal care	33	Yes	CURRENTLY MARRIED	Junior secondary/high education	With a group of clients	Yes	Yes	Yes	Checked	Checked	Checked	Unchecked	Checked	Checked	Unchecked	Unchecked	Checked	Checked	Unchecked		Yes	Unchecked	Checked	Unchecked	Unchecked	Unchecked	Unchecked	Unchecked	Unchecked	Unchecked	Unchecked	Unchecked
92	0	0	1	Baseline	Control	1	Nsawam	1	1	4	1	3	Yes	Unchecked	Unchecked	Checked	Postnatal care	26	Yes	CURRENTLY MARRIED	Junior secondary/high education	With a group of clients	Yes	Yes	Yes	Checked	Checked	Checked	Unchecked	Checked	Checked	Unchecked	Unchecked	Checked	Checked	Unchecked		No	Unchecked	Unchecked	Unchecked	Unchecked	Unchecked	Unchecked	Unchecked	Unchecked	Unchecked	Unchecked	Unchecked
93	0	0	1	Baseline	Control	1	Nsawam	0	1	4	1	2	Yes	Unchecked	Unchecked	Checked	Postnatal care	34	Yes	COHABITATING	Primary education	With a group of clients	Yes	Yes	Yes	Checked	Checked	Checked	Unchecked	Checked	Checked	Unchecked	Unchecked	Checked	Checked	Unchecked		Yes	Unchecked	Checked	Unchecked	Unchecked	Unchecked	Unchecked	Unchecked	Unchecked	Unchecked	Unchecked	Unchecked
94	0	0	1	Baseline	Control	1	Nsawam	0	1	1	1	2	Yes	Unchecked	Unchecked	Checked	Postnatal care	32	Yes	COHABITATING	Primary education	Individually	Yes	Yes	Yes	Checked	Checked	Checked	Unchecked	Checked	Checked	Unchecked	Unchecked	Checked	Checked	Unchecked		No	Unchecked	Unchecked	Unchecked	Unchecked	Unchecked	Unchecked	Unchecked	Unchecked	Unchecked	Unchecked	Unchecked
95	0	0	1	Baseline	Control	1	Nsawam	0	1	1	1	3	Yes	Unchecked	Unchecked	Checked	Postnatal care	25	Yes	COHABITATING	Junior secondary/high education	Individually	Yes	Yes	Yes	Checked	Checked	Checked	Unchecked	Checked	Checked	Unchecked	Unchecked	Checked	Checked	Unchecked		No	Unchecked	Unchecked	Unchecked	Unchecked	Unchecked	Unchecked	Unchecked	Unchecked	Unchecked	Unchecked	Unchecked
96	0	0	1	Baseline	Control	1	Nsawam	0	1	1	1	3	Yes	Unchecked	Unchecked	Checked	Postnatal care	19	Yes	COHABITATING	Junior secondary/high education	Individually	Yes	Yes	Yes	Checked	Checked	Checked	Unchecked	Checked	Checked	Unchecked	Unchecked	Checked	Checked	Unchecked		No	Unchecked	Unchecked	Unchecked	Unchecked	Unchecked	Unchecked	Unchecked	Unchecked	Unchecked	Unchecked	Unchecked
481	0	0	1	Baseline	Control	1	Nsawam	1	1	1	6	6	Yes	Unchecked	Unchecked	Checked	Postnatal care	28	No	SINGLE	Tertiary Education	With a group of clients	Yes	Yes	Yes	Checked	Checked	Checked	Unchecked	Checked	Checked	Unchecked	Unchecked	Checked	Checked	Unchecked		No	Unchecked	Unchecked	Unchecked	Unchecked	Unchecked	Unchecked	Unchecked	Unchecked	Unchecked	Unchecked	Unchecked
482	0	0	1	Baseline	Control	1	Nsawam	1	1	1	1	3	Yes	Unchecked	Unchecked	Checked	Postnatal care	42	Yes	CURRENTLY MARRIED	Junior secondary/high education	With a group of clients	Yes	Yes	Yes	Checked	Checked	Checked	Unchecked	Checked	Checked	Unchecked	Unchecked	Checked	Checked	Unchecked		No	Unchecked	Unchecked	Unchecked	Unchecked	Unchecked	Unchecked	Unchecked	Unchecked	Unchecked	Unchecked	Unchecked
484	0	0	1	Baseline	Control	1	Nsawam	0	1	1	1	2	Yes	Unchecked	Unchecked	Checked	Postnatal care	29	Yes	COHABITATING	Primary education	With a group of clients	Yes	Yes	Yes	Checked	Checked	Checked	Unchecked	Checked	Checked	Unchecked	Unchecked	Checked	Checked	Unchecked		No	Unchecked	Unchecked	Unchecked	Unchecked	Unchecked	Unchecked	Unchecked	Unchecked	Unchecked	Unchecked	Unchecked
485	0	0	1	Baseline	Control	1	Nsawam	0	1	4	1	3	Yes	Unchecked	Unchecked	Checked	Postnatal care	34	Yes	CURRENTLY MARRIED	Junior secondary/high education	With a group of clients	Yes	Yes	Yes	Checked	Checked	Checked	Unchecked	Checked	Checked	Unchecked	Unchecked	Checked	Checked	Unchecked		Yes	Unchecked	Checked	Unchecked	Unchecked	Unchecked	Unchecked	Unchecked	Unchecked	Unchecked	Unchecked	Unchecked
486	0	0	1	Baseline	Control	1	Nsawam	0	1	4	1	4	Yes	Unchecked	Unchecked	Checked	Postnatal care	28	Yes	CURRENTLY MARRIED	Senior secondary/high education	With a group of clients	Yes	Yes	Yes	Checked	Checked	Checked	Unchecked	Checked	Checked	Unchecked	Unchecked	Checked	Checked	Unchecked		No	Unchecked	Unchecked	Unchecked	Unchecked	Unchecked	Unchecked	Unchecked	Unchecked	Unchecked	Unchecked	Unchecked
487	0	0	1	Baseline	Control	1	Nsawam	0	1	4	1	4	Yes	Unchecked	Unchecked	Checked	Postnatal care	36	Yes	CURRENTLY MARRIED	Senior secondary/high education	With a group of clients	Yes	Yes	Yes	Checked	Checked	Checked	Unchecked	Checked	Checked	Unchecked	Unchecked	Checked	Checked	Unchecked		No	Unchecked	Unchecked	Unchecked	Unchecked	Unchecked	Unchecked	Unchecked	Unchecked	Unchecked	Unchecked	Unchecked
488	0	0	1	Baseline	Control	1	Nsawam	3	1	4	1	2	Yes	Unchecked	Unchecked	Checked	Postnatal care	44	Yes	CURRENTLY MARRIED	Primary education	With a group of clients	Yes	Yes	Yes	Checked	Checked	Checked	Unchecked	Checked	Checked	Unchecked	Unchecked	Checked	Checked	Unchecked		Yes	Unchecked	Checked	Unchecked	Unchecked	Unchecked	Unchecked	Unchecked	Unchecked	Unchecked	Unchecked	Unchecked
489	0	0	1	Baseline	Control	1	Nsawam	0	1	4	1	3	Yes	Unchecked	Unchecked	Checked	Postnatal care	30	Yes	CURRENTLY MARRIED	Junior secondary/high education	With a group of clients	Yes	Yes	Yes	Checked	Checked	Checked	Unchecked	Checked	Checked	Unchecked	Unchecked	Checked	Checked	Unchecked		No	Unchecked	Unchecked	Unchecked	Unchecked	Unchecked	Unchecked	Unchecked	Unchecked	Unchecked	Unchecked	Unchecked
490	0	0	1	Baseline	Control	1	Nsawam	2	1	4	1	3	Yes	Unchecked	Unchecked	Checked	Postnatal care	32	Yes	CURRENTLY MARRIED	Junior secondary/high education	With a group of clients	Yes	Yes	Yes	Checked	Checked	Checked	Unchecked	Checked	Checked	Unchecked	Unchecked	Checked	Checked	Unchecked		Yes	Unchecked	Checked	Unchecked	Unchecked	Unchecked	Unchecked	Unchecked	Unchecked	Unchecked	Unchecked	Unchecked
491	0	0	1	Baseline	Control	1	Nsawam	0	1	4	1	4	Yes	Unchecked	Unchecked	Checked	Postnatal care	25	Yes	COHABITATING	Senior secondary/high education	With a group of clients	Yes	Yes	Yes	Checked	Checked	Checked	Unchecked	Checked	Checked	Unchecked	Unchecked	Checked	Checked	Unchecked		No	Unchecked	Unchecked	Unchecked	Unchecked	Unchecked	Unchecked	Unchecked	Unchecked	Unchecked	Unchecked	Unchecked
492	0	0	1	Baseline	Control	1	Nsawam	1	1	4	1	3	Yes	Unchecked	Unchecked	Checked	Postnatal care	37	Yes	CURRENTLY MARRIED	Junior secondary/high education	With a group of clients	Yes	Yes	Yes	Checked	Checked	Checked	Unchecked	Checked	Checked	Unchecked	Unchecked	Checked	Checked	Unchecked		No	Unchecked	Unchecked	Unchecked	Unchecked	Unchecked	Unchecked	Unchecked	Unchecked	Unchecked	Unchecked	Unchecked
493	0	0	1	Baseline	Control	1	Nsawam	0	1	1	1	3	Yes	Unchecked	Unchecked	Checked	Postnatal care	21	Yes	CURRENTLY MARRIED	Junior secondary/high education	With a group of clients	Yes	Yes	Yes	Checked	Checked	Checked	Unchecked	Checked	Checked	Unchecked	Unchecked	Checked	Checked	Unchecked		No	Unchecked	Unchecked	Unchecked	Unchecked	Unchecked	Unchecked	Unchecked	Unchecked	Unchecked	Unchecked	Unchecked
494	0	0	1	Baseline	Control	1	Nsawam	1	1	1	1	4	Yes	Unchecked	Unchecked	Checked	Postnatal care	32	Yes	CURRENTLY MARRIED	Senior secondary/high education	With a group of clients	Yes	Yes	Yes	Checked	Checked	Checked	Unchecked	Checked	Checked	Unchecked	Unchecked	Checked	Checked	Unchecked		No	Unchecked	Unchecked	Unchecked	Unchecked	Unchecked	Unchecked	Unchecked	Unchecked	Unchecked	Unchecked	Unchecked
495	0	0	1	Baseline	Control	1	Nsawam	0	1	1	1	4	Yes	Unchecked	Unchecked	Checked	Postnatal care	37	Yes	CURRENTLY MARRIED	Senior secondary/high education	With a group of clients	Yes	Yes	Yes	Checked	Checked	Checked	Unchecked	Checked	Checked	Unchecked	Unchecked	Checked	Checked	Unchecked		No	Unchecked	Unchecked	Unchecked	Unchecked	Unchecked	Unchecked	Unchecked	Unchecked	Unchecked	Unchecked	Unchecked
496	0	0	1	Baseline	Control	1	Nsawam	0	1	1	1	4	Yes	Unchecked	Unchecked	Checked	Postnatal care	28	Yes	CURRENTLY MARRIED	Senior secondary/high education	With a group of clients	Yes	Yes	Yes	Checked	Checked	Checked	Unchecked	Checked	Checked	Unchecked	Unchecked	Checked	Checked	Unchecked		No	Unchecked	Unchecked	Unchecked	Unchecked	Unchecked	Unchecked	Unchecked	Unchecked	Unchecked	Unchecked	Unchecked
497	0	0	1	Baseline	Control	1	Nsawam	0	1	1	1	2	Yes	Unchecked	Unchecked	Checked	Postnatal care	27	Yes	CURRENTLY MARRIED	Primary education	With a group of clients	Yes	Yes	Yes	Checked	Checked	Checked	Unchecked	Checked	Checked	Unchecked	Unchecked	Checked	Checked	Unchecked		No	Unchecked	Unchecked	Unchecked	Unchecked	Unchecked	Unchecked	Unchecked	Unchecked	Unchecked	Unchecked	Unchecked
498	0	0	1	Baseline	Control	1	Nsawam	0	1	1	1	4	Yes	Unchecked	Unchecked	Checked	Postnatal care	34	Yes	CURRENTLY MARRIED	Senior secondary/high education	With a group of clients	Yes	Yes	Yes	Checked	Checked	Checked	Unchecked	Checked	Checked	Unchecked	Unchecked	Checked	Checked	Unchecked		No	Unchecked	Unchecked	Unchecked	Unchecked	Unchecked	Unchecked	Unchecked	Unchecked	Unchecked	Unchecked	Unchecked
500	0	0	1	Baseline	Control	1	Nsawam	1	1	1	1	3	Yes	Unchecked	Unchecked	Checked	Postnatal care	37	Yes	CURRENTLY MARRIED	Junior secondary/high education	With a group of clients	Yes	Yes	Yes	Checked	Checked	Checked	Unchecked	Checked	Checked	Unchecked	Unchecked	Checked	Checked	Unchecked		No	Unchecked	Unchecked	Unchecked	Unchecked	Unchecked	Unchecked	Unchecked	Unchecked	Unchecked	Unchecked	Unchecked
501	0	0	1	Baseline	Control	1	Nsawam	0	1	1	1	2	Yes	Unchecked	Unchecked	Checked	Postnatal care	31	Yes	CURRENTLY MARRIED	Primary education	With a group of clients	Yes	Yes	Yes	Checked	Checked	Checked	Unchecked	Checked	Checked	Unchecked	Unchecked	Checked	Checked	Unchecked		No	Unchecked	Unchecked	Unchecked	Unchecked	Unchecked	Unchecked	Unchecked	Unchecked	Unchecked	Unchecked	Unchecked
502	0	0	1	Baseline	Control	1	Nsawam	0	1	1	6	4	Yes	Unchecked	Unchecked	Checked	Postnatal care	40	No	SINGLE	Senior secondary/high education	With a group of clients	Yes	Yes	Yes	Checked	Checked	Checked	Unchecked	Checked	Checked	Unchecked	Unchecked	Checked	Checked	Unchecked		No	Unchecked	Unchecked	Unchecked	Unchecked	Unchecked	Unchecked	Unchecked	Unchecked	Unchecked	Unchecked	Unchecked
503	0	0	1	Baseline	Control	1	Nsawam	0	1	1	1	4	Yes	Unchecked	Unchecked	Checked	Postnatal care	23	Yes	CURRENTLY MARRIED	Senior secondary/high education	With a group of clients	Yes	Yes	Yes	Checked	Checked	Checked	Unchecked	Checked	Checked	Unchecked	Unchecked	Checked	Checked	Unchecked		No	Unchecked	Unchecked	Unchecked	Unchecked	Unchecked	Unchecked	Unchecked	Unchecked	Unchecked	Unchecked	Unchecked
504	0	0	1	Baseline	Control	1	Nsawam	0	1	1	1	3	Yes	Unchecked	Unchecked	Checked	Postnatal care	25	Yes	CURRENTLY MARRIED	Junior secondary/high education	With a group of clients	Yes	Yes	Yes	Checked	Checked	Checked	Unchecked	Checked	Checked	Unchecked	Unchecked	Checked	Checked	Unchecked		No	Unchecked	Unchecked	Unchecked	Unchecked	Unchecked	Unchecked	Unchecked	Unchecked	Unchecked	Unchecked	Unchecked
505	0	0	1	Baseline	Control	1	Nsawam	0	1	1	6	2	Yes	Unchecked	Unchecked	Checked	Postnatal care	20	No	SINGLE	Primary education	With a group of clients	Yes	Yes	Yes	Checked	Checked	Checked	Unchecked	Checked	Checked	Unchecked	Unchecked	Checked	Checked	Unchecked		No	Unchecked	Unchecked	Unchecked	Unchecked	Unchecked	Unchecked	Unchecked	Unchecked	Unchecked	Unchecked	Unchecked
506	0	0	1	Baseline	Control	1	Nsawam	0	1	1	1	6	Yes	Unchecked	Unchecked	Checked	Postnatal care	28	Yes	COHABITATING	Tertiary Education	With a group of clients	Yes	Yes	Yes	Checked	Checked	Checked	Unchecked	Checked	Checked	Unchecked	Unchecked	Checked	Checked	Unchecked		No	Unchecked	Unchecked	Unchecked	Unchecked	Unchecked	Unchecked	Unchecked	Unchecked	Unchecked	Unchecked	Unchecked
507	0	0	1	Baseline	Control	1	Nsawam	0	1	1	1	2	Yes	Unchecked	Unchecked	Checked	Postnatal care	31	Yes	CURRENTLY MARRIED	Primary education	With a group of clients	Yes	Yes	Yes	Checked	Checked	Checked	Unchecked	Checked	Checked	Unchecked	Unchecked	Checked	Checked	Unchecked		No	Unchecked	Unchecked	Unchecked	Unchecked	Unchecked	Unchecked	Unchecked	Unchecked	Unchecked	Unchecked	Unchecked
508	0	0	1	Baseline	Control	1	Nsawam	1	1	4	1	4	Yes	Unchecked	Unchecked	Checked	Postnatal care	31	Yes	COHABITATING	Senior secondary/high education	Individually	Yes	Yes	Yes	Checked	Checked	Checked	Unchecked	Checked	Checked	Unchecked	Unchecked	Checked	Checked	Unchecked		No	Unchecked	Unchecked	Unchecked	Unchecked	Unchecked	Unchecked	Unchecked	Unchecked	Unchecked	Unchecked	Unchecked
509	0	0	1	Baseline	Control	1	Nsawam	0	1	4	1	4	Yes	Unchecked	Unchecked	Checked	Postnatal care	24	Yes	CURRENTLY MARRIED	Senior secondary/high education	Individually	Yes	Yes	Yes	Checked	Checked	Checked	Unchecked	Checked	Checked	Unchecked	Unchecked	Checked	Checked	Unchecked		No	Unchecked	Unchecked	Unchecked	Unchecked	Unchecked	Unchecked	Unchecked	Unchecked	Unchecked	Unchecked	Unchecked
510	0	0	1	Baseline	Control	1	Nsawam	0	1	1	1	2	Yes	Unchecked	Unchecked	Checked	Postnatal care	40	Yes	COHABITATING	Primary education	With a group of clients	Yes	Yes	Yes	Checked	Checked	Checked	Unchecked	Checked	Checked	Unchecked	Unchecked	Checked	Checked	Unchecked		No	Unchecked	Unchecked	Unchecked	Unchecked	Unchecked	Unchecked	Unchecked	Unchecked	Unchecked	Unchecked	Unchecked
511	0	0	1	Baseline	Control	1	Nsawam	0	1	1	1	3	Yes	Unchecked	Unchecked	Checked	Postnatal care	30	Yes	CURRENTLY MARRIED	Junior secondary/high education	With a group of clients	Yes	Yes	Yes	Checked	Checked	Checked	Unchecked	Checked	Checked	Unchecked	Unchecked	Checked	Checked	Unchecked		No	Unchecked	Unchecked	Unchecked	Unchecked	Unchecked	Unchecked	Unchecked	Unchecked	Unchecked	Unchecked	Unchecked
512	0	0	1	Baseline	Control	1	Nsawam	0	0	1	1	3	Yes	Unchecked	Unchecked	Checked	Postnatal care	39	Yes	COHABITATING	Junior secondary/high education	With a group of clients	Yes	Yes	Yes	Checked	Checked	Checked	Unchecked	Checked	Checked	Unchecked	Unchecked	Unchecked	Checked	Unchecked		No	Unchecked	Unchecked	Unchecked	Unchecked	Unchecked	Unchecked	Unchecked	Unchecked	Unchecked	Unchecked	Unchecked
513	0	0	1	Baseline	Control	1	Nsawam	0	1	4	1	2	Yes	Unchecked	Unchecked	Checked	Postnatal care	41	Yes	CURRENTLY MARRIED	Primary education	With a group of clients	Yes	Yes	Yes	Checked	Checked	Checked	Unchecked	Checked	Checked	Unchecked	Unchecked	Checked	Checked	Unchecked		No	Unchecked	Unchecked	Unchecked	Unchecked	Unchecked	Unchecked	Unchecked	Unchecked	Unchecked	Unchecked	Unchecked
514	0	0	1	Baseline	Control	1	Nsawam	0	1	4	1	3	Yes	Unchecked	Unchecked	Checked	Postnatal care	32	Yes	CURRENTLY MARRIED	Junior secondary/high education	With a group of clients	Yes	Yes	Yes	Checked	Checked	Checked	Unchecked	Checked	Checked	Unchecked	Unchecked	Checked	Checked	Unchecked		No	Unchecked	Unchecked	Unchecked	Unchecked	Unchecked	Unchecked	Unchecked	Unchecked	Unchecked	Unchecked	Unchecked
515	0	0	1	Baseline	Control	1	Nsawam	0	1	4	1	3	Yes	Unchecked	Unchecked	Checked	Postnatal care	39	Yes	CURRENTLY MARRIED	Junior secondary/high education	With a group of clients	Yes	Yes	Yes	Checked	Checked	Checked	Unchecked	Checked	Checked	Unchecked	Unchecked	Checked	Checked	Unchecked		No	Unchecked	Unchecked	Unchecked	Unchecked	Unchecked	Unchecked	Unchecked	Unchecked	Unchecked	Unchecked	Unchecked
516	0	0	1	Baseline	Control	1	Nsawam	0	1	1	1	6	Yes	Unchecked	Unchecked	Checked	Postnatal care	31	Yes	CURRENTLY MARRIED	Tertiary Education	With a group of clients	No	Yes	Yes	Checked	Checked	Checked	Unchecked	Checked	Checked	Unchecked	Unchecked	Checked	Checked	Unchecked		No	Unchecked	Unchecked	Unchecked	Unchecked	Unchecked	Unchecked	Unchecked	Unchecked	Unchecked	Unchecked	Unchecked
517	0	0	1	Baseline	Control	1	Nsawam	0	1	4	1	3	Yes	Unchecked	Unchecked	Checked	Postnatal care	35	Yes	CURRENTLY MARRIED	Junior secondary/high education	With a group of clients	Yes	Yes	Yes	Checked	Checked	Checked	Unchecked	Checked	Checked	Unchecked	Unchecked	Checked	Checked	Unchecked		No	Unchecked	Unchecked	Unchecked	Unchecked	Unchecked	Unchecked	Unchecked	Unchecked	Unchecked	Unchecked	Unchecked
518	0	0	1	Baseline	Control	1	Nsawam	0	1	1	1	6	Yes	Unchecked	Unchecked	Checked	Postnatal care	30	Yes	CURRENTLY MARRIED	Tertiary Education	With a group of clients	Yes	Yes	Yes	Checked	Checked	Checked	Unchecked	Checked	Checked	Unchecked	Unchecked	Checked	Checked	Unchecked		No	Unchecked	Unchecked	Unchecked	Unchecked	Unchecked	Unchecked	Unchecked	Unchecked	Unchecked	Unchecked	Unchecked
519	0	0	1	Baseline	Control	1	Nsawam	0	1	1	6	3	Yes	Unchecked	Unchecked	Checked	Postnatal care	25	No	SINGLE	Junior secondary/high education	With a group of clients	Yes	Yes	Yes	Checked	Checked	Checked	Unchecked	Checked	Checked	Unchecked	Unchecked	Checked	Checked	Unchecked		No	Unchecked	Unchecked	Unchecked	Unchecked	Unchecked	Unchecked	Unchecked	Unchecked	Unchecked	Unchecked	Unchecked
520	0	0	1	Baseline	Control	1	Nsawam	1	1	1	1	3	Yes	Unchecked	Unchecked	Checked	Postnatal care	30	Yes	CURRENTLY MARRIED	Junior secondary/high education	With a group of clients	Yes	Yes	Yes	Checked	Checked	Checked	Unchecked	Checked	Checked	Unchecked	Unchecked	Checked	Checked	Unchecked		No	Unchecked	Unchecked	Unchecked	Unchecked	Unchecked	Unchecked	Unchecked	Unchecked	Unchecked	Unchecked	Unchecked
521	0	0	1	Baseline	Control	1	Nsawam	0	1	1	1	3	Yes	Unchecked	Unchecked	Checked	Postnatal care	24	Yes	COHABITATING	Junior secondary/high education	With a group of clients	Yes	Yes	Yes	Checked	Checked	Checked	Unchecked	Checked	Checked	Unchecked	Unchecked	Checked	Checked	Unchecked		No	Unchecked	Unchecked	Unchecked	Unchecked	Unchecked	Unchecked	Unchecked	Unchecked	Unchecked	Unchecked	Unchecked
522	0	0	1	Baseline	Control	1	Nsawam	0	1	1	6	3	Yes	Unchecked	Unchecked	Checked	Postnatal care	29	No	SINGLE	Junior secondary/high education	With a group of clients	Yes	Yes	Yes	Checked	Checked	Checked	Unchecked	Checked	Checked	Unchecked	Unchecked	Checked	Checked	Unchecked		No	Unchecked	Unchecked	Unchecked	Unchecked	Unchecked	Unchecked	Unchecked	Unchecked	Unchecked	Unchecked	Unchecked
523	0	0	1	Baseline	Control	1	Nsawam	0	1	1	1	3	Yes	Unchecked	Unchecked	Checked	Postnatal care	28	Yes	COHABITATING	Junior secondary/high education	With a group of clients	Yes	Yes	Yes	Checked	Checked	Checked	Unchecked	Checked	Checked	Unchecked	Unchecked	Checked	Checked	Unchecked		No	Unchecked	Unchecked	Unchecked	Unchecked	Unchecked	Unchecked	Unchecked	Unchecked	Unchecked	Unchecked	Unchecked
524	0	0	1	Baseline	Control	1	Nsawam	0	1	1	1	3	Yes	Unchecked	Unchecked	Checked	Postnatal care	27	Yes	CURRENTLY MARRIED	Junior secondary/high education	With a group of clients	Yes	Yes	Yes	Checked	Checked	Checked	Unchecked	Checked	Checked	Unchecked	Unchecked	Checked	Checked	Unchecked		No	Unchecked	Unchecked	Unchecked	Unchecked	Unchecked	Unchecked	Unchecked	Unchecked	Unchecked	Unchecked	Unchecked
525	0	0	1	Baseline	Control	1	Nsawam	0	1	4	1	3	Yes	Unchecked	Unchecked	Checked	Postnatal care	39	Yes	CURRENTLY MARRIED	Junior secondary/high education	Individually	Yes	Yes	Yes	Checked	Checked	Checked	Unchecked	Checked	Checked	Unchecked	Unchecked	Checked	Checked	Unchecked		Yes	Unchecked	Checked	Unchecked	Unchecked	Unchecked	Unchecked	Unchecked	Unchecked	Unchecked	Unchecked	Unchecked
526	0	0	1	Baseline	Control	1	Nsawam	0	1	1	1	6	Yes	Unchecked	Unchecked	Checked	Postnatal care	29	Yes	CURRENTLY MARRIED	Tertiary Education	With a group of clients	Yes	Yes	Yes	Checked	Checked	Checked	Unchecked	Checked	Checked	Unchecked	Unchecked	Checked	Checked	Unchecked		No	Unchecked	Unchecked	Unchecked	Unchecked	Unchecked	Unchecked	Unchecked	Unchecked	Unchecked	Unchecked	Unchecked
527	0	0	1	Baseline	Control	1	Nsawam	0	1	1	1	6	Yes	Unchecked	Unchecked	Checked	Postnatal care	36	Yes	CURRENTLY MARRIED	Tertiary Education	With a group of clients	Yes	Yes	Yes	Checked	Checked	Checked	Unchecked	Checked	Checked	Unchecked	Unchecked	Checked	Checked	Unchecked		No	Unchecked	Unchecked	Unchecked	Unchecked	Unchecked	Unchecked	Unchecked	Unchecked	Unchecked	Unchecked	Unchecked
528	0	0	1	Baseline	Control	1	Nsawam	0	1	1	6	6	Yes	Unchecked	Unchecked	Checked	Postnatal care	30	No	SINGLE	Tertiary Education	With a group of clients	Yes	Yes	Yes	Checked	Checked	Checked	Unchecked	Checked	Checked	Unchecked	Unchecked	Checked	Checked	Unchecked		No	Unchecked	Unchecked	Unchecked	Unchecked	Unchecked	Unchecked	Unchecked	Unchecked	Unchecked	Unchecked	Unchecked
625	1	0	0	Baseline	Control	1	Maamobi	0	0	1	1	3	Yes	Checked	Unchecked	Unchecked	Postnatal care	34	Yes	CURRENTLY MARRIED	Junior secondary/high education	With a group of clients	Yes	Yes	No	Unchecked	Unchecked	Unchecked	Unchecked	Unchecked	Unchecked	Unchecked	Unchecked	Unchecked	Unchecked	Unchecked		No	Unchecked	Unchecked	Unchecked	Unchecked	Unchecked	Unchecked	Unchecked	Unchecked	Unchecked	Unchecked	Unchecked
626	1	0	0	Baseline	Control	1	Maamobi	0	0	1	1	4	Yes	Checked	Unchecked	Unchecked	Postnatal care	23	Yes	CURRENTLY MARRIED	Senior secondary/high education	With a group of clients	Yes	Yes	No	Unchecked	Unchecked	Unchecked	Unchecked	Unchecked	Unchecked	Unchecked	Unchecked	Unchecked	Unchecked	Unchecked		No	Unchecked	Unchecked	Unchecked	Unchecked	Unchecked	Unchecked	Unchecked	Unchecked	Unchecked	Unchecked	Unchecked
627	1	0	0	Baseline	Control	1	Maamobi	2	0	1	1	2	Yes	Checked	Unchecked	Unchecked	Postnatal care	28	Yes	CURRENTLY MARRIED	Primary education	With a group of clients	Yes	Yes	No	Unchecked	Unchecked	Unchecked	Unchecked	Unchecked	Unchecked	Unchecked	Unchecked	Unchecked	Unchecked	Unchecked		No	Unchecked	Unchecked	Unchecked	Unchecked	Unchecked	Unchecked	Unchecked	Unchecked	Unchecked	Unchecked	Unchecked
628	1	0	0	Baseline	Control	1	Maamobi	1	0	1	1	4	Yes	Checked	Unchecked	Unchecked	Postnatal care	33	Yes	CURRENTLY MARRIED	Senior secondary/high education	With a group of clients	Yes	Yes	No	Unchecked	Unchecked	Unchecked	Unchecked	Unchecked	Unchecked	Unchecked	Unchecked	Unchecked	Unchecked	Unchecked		No	Unchecked	Unchecked	Unchecked	Unchecked	Unchecked	Unchecked	Unchecked	Unchecked	Unchecked	Unchecked	Unchecked
629	1	0	0	Baseline	Control	1	Maamobi	0	0	1	1	2	Yes	Checked	Unchecked	Unchecked	Postnatal care	27	Yes	COHABITATING	Primary education	With a group of clients	Yes	Yes	No	Unchecked	Unchecked	Unchecked	Unchecked	Unchecked	Unchecked	Unchecked	Unchecked	Unchecked	Unchecked	Unchecked		No	Unchecked	Unchecked	Unchecked	Unchecked	Unchecked	Unchecked	Unchecked	Unchecked	Unchecked	Unchecked	Unchecked
630	1	0	0	Baseline	Control	1	Maamobi	0	0	1	1	4	Yes	Checked	Unchecked	Unchecked	Postnatal care	22	Yes	CURRENTLY MARRIED	Senior secondary/high education	With a group of clients	Yes	No	No	Unchecked	Unchecked	Unchecked	Unchecked	Unchecked	Unchecked	Unchecked	Unchecked	Unchecked	Unchecked	Unchecked		No	Unchecked	Unchecked	Unchecked	Unchecked	Unchecked	Unchecked	Unchecked	Unchecked	Unchecked	Unchecked	Unchecked
631	1	0	0	Baseline	Control	1	Maamobi	0	0	1	1	3	Yes	Checked	Unchecked	Unchecked	Postnatal care	23	Yes	CURRENTLY MARRIED	Junior secondary/high education	With a group of clients	Yes	No	No	Unchecked	Unchecked	Unchecked	Unchecked	Unchecked	Unchecked	Unchecked	Unchecked	Unchecked	Unchecked	Unchecked		No	Unchecked	Unchecked	Unchecked	Unchecked	Unchecked	Unchecked	Unchecked	Unchecked	Unchecked	Unchecked	Unchecked
632	1	0	0	Baseline	Control	1	Maamobi	1	0	1	1	3	Yes	Checked	Unchecked	Unchecked	Postnatal care	20	Yes	CURRENTLY MARRIED	Junior secondary/high education	With a group of clients	Yes	Yes	Yes	Checked	Unchecked	Checked	Unchecked	Checked	Checked	Unchecked	Unchecked	Unchecked	Unchecked	Unchecked		Yes	Unchecked	Unchecked	Unchecked	Unchecked	Unchecked	Checked	Unchecked	Unchecked	Unchecked	Unchecked	Unchecked
633	1	0	0	Baseline	Control	1	Maamobi	1	0	1	1	3	Yes	Checked	Unchecked	Unchecked	Postnatal care	40	Yes	CURRENTLY MARRIED	Junior secondary/high education	With a group of clients	Yes	Yes	Yes	Checked	Unchecked	Checked	Unchecked	Checked	Checked	Unchecked	Unchecked	Unchecked	Unchecked	Unchecked		Yes	Unchecked	Unchecked	Unchecked	Unchecked	Unchecked	Checked	Unchecked	Unchecked	Unchecked	Unchecked	Unchecked
634	1	0	0	Baseline	Control	1	Maamobi	0	0	1	1	4	Yes	Checked	Unchecked	Unchecked	Postnatal care	21	No	COHABITATING	Senior secondary/high education	Individually	Yes	Yes	Yes	Checked	Unchecked	Checked	Unchecked	Checked	Checked	Unchecked	Unchecked	Checked	Checked	Unchecked		No	Unchecked	Unchecked	Unchecked	Unchecked	Unchecked	Unchecked	Unchecked	Unchecked	Unchecked	Unchecked	Unchecked
635	1	0	0	Baseline	Control	1	Maamobi	0	0	4	1	4	Yes	Checked	Unchecked	Unchecked	Postnatal care	27	Yes	CURRENTLY MARRIED	Senior secondary/high education	Individually	Yes	Yes	No	Unchecked	Unchecked	Unchecked	Unchecked	Unchecked	Unchecked	Unchecked	Unchecked	Unchecked	Unchecked	Unchecked		No	Unchecked	Unchecked	Unchecked	Unchecked	Unchecked	Unchecked	Unchecked	Unchecked	Unchecked	Unchecked	Unchecked
636	1	0	0	Baseline	Control	1	Maamobi	0	0	4	1	4	Yes	Checked	Unchecked	Unchecked	Postnatal care	39	Yes	CURRENTLY MARRIED	Senior secondary/high education	Individually	Yes	Yes	No	Unchecked	Unchecked	Unchecked	Unchecked	Unchecked	Unchecked	Unchecked	Unchecked	Unchecked	Unchecked	Unchecked		No	Unchecked	Unchecked	Unchecked	Unchecked	Unchecked	Unchecked	Unchecked	Unchecked	Unchecked	Unchecked	Unchecked
637	1	0	0	Baseline	Control	1	Maamobi	0	0	1	1	1	Yes	Checked	Unchecked	Unchecked	Postnatal care	28	Yes	CURRENTLY MARRIED	No education	With a group of clients	Yes	Yes	Yes	Checked	Unchecked	Checked	Unchecked	Checked	Checked	Unchecked	Unchecked	Checked	Checked	Unchecked		No	Unchecked	Unchecked	Unchecked	Unchecked	Unchecked	Unchecked	Unchecked	Unchecked	Unchecked	Unchecked	Unchecked
638	1	0	0	Baseline	Control	1	Maamobi	0	0	1	1	1	Yes	Checked	Unchecked	Unchecked	Postnatal care	33	Yes	CURRENTLY MARRIED	No education	With a group of clients	Yes	Yes	Yes	Checked	Unchecked	Checked	Unchecked	Checked	Checked	Unchecked	Unchecked	Checked	Checked	Unchecked		Yes	Unchecked	Unchecked	Unchecked	Unchecked	Unchecked	Checked	Unchecked	Unchecked	Unchecked	Unchecked	Unchecked
639	1	0	0	Baseline	Control	1	Maamobi	0	0	1	1	3	Yes	Checked	Unchecked	Unchecked	Postnatal care	24	Yes	COHABITATING	Junior secondary/high education	With a group of clients	Yes	Yes	Yes	Checked	Unchecked	Checked	Unchecked	Checked	Checked	Unchecked	Unchecked	Checked	Checked	Unchecked		No	Unchecked	Unchecked	Unchecked	Unchecked	Unchecked	Unchecked	Unchecked	Unchecked	Unchecked	Unchecked	Unchecked
640	1	0	0	Baseline	Control	1	Maamobi	0	0	1	1	1	Yes	Checked	Unchecked	Unchecked	Postnatal care	19	Yes	COHABITATING	No education	With a group of clients	Yes	Yes	Yes	Checked	Unchecked	Checked	Unchecked	Checked	Checked	Unchecked	Unchecked	Checked	Checked	Unchecked		No	Unchecked	Unchecked	Unchecked	Unchecked	Unchecked	Unchecked	Unchecked	Unchecked	Unchecked	Unchecked	Unchecked
641	1	0	0	Baseline	Control	1	Maamobi	0	0	1	1	6	Yes	Checked	Unchecked	Unchecked	Postnatal care	36	Yes	CURRENTLY MARRIED	Tertiary Education	With a group of clients	Yes	Yes	Yes	Checked	Unchecked	Checked	Unchecked	Unchecked	Checked	Unchecked	Unchecked	Checked	Checked	Unchecked		No	Unchecked	Unchecked	Unchecked	Unchecked	Unchecked	Unchecked	Unchecked	Unchecked	Unchecked	Unchecked	Unchecked
642	1	0	0	Baseline	Control	1	Maamobi	0	0	1	1	4	Yes	Checked	Unchecked	Unchecked	Postnatal care	28	Yes	CURRENTLY MARRIED	Senior secondary/high education	With a group of clients	Yes	Yes	Yes	Checked	Unchecked	Checked	Unchecked	Unchecked	Checked	Unchecked	Unchecked	Checked	Checked	Unchecked		No	Unchecked	Unchecked	Unchecked	Unchecked	Unchecked	Unchecked	Unchecked	Unchecked	Unchecked	Unchecked	Unchecked
643	1	0	0	Baseline	Control	1	Maamobi	1	0	1	1	4	Yes	Checked	Unchecked	Unchecked	Postnatal care	18	Yes	COHABITATING	Senior secondary/high education	With a group of clients	Yes	Yes	Yes	Checked	Unchecked	Checked	Unchecked	Unchecked	Checked	Unchecked	Unchecked	Checked	Checked	Unchecked		No	Unchecked	Unchecked	Unchecked	Unchecked	Unchecked	Unchecked	Unchecked	Unchecked	Unchecked	Unchecked	Unchecked
644	1	0	0	Baseline	Control	1	Maamobi	1	0	1	1	6	Yes	Checked	Unchecked	Unchecked	Postnatal care	38	Yes	CURRENTLY MARRIED	Tertiary Education	With a group of clients	Yes	Yes	Yes	Checked	Unchecked	Checked	Unchecked	Unchecked	Checked	Unchecked	Unchecked	Checked	Checked	Unchecked		No	Unchecked	Unchecked	Unchecked	Unchecked	Unchecked	Unchecked	Unchecked	Unchecked	Unchecked	Unchecked	Unchecked
645	1	0	0	Baseline	Control	1	Maamobi	0	0	1	1	1	Yes	Checked	Unchecked	Unchecked	Postnatal care	24	Yes	CURRENTLY MARRIED	No education	With a group of clients	Yes	Yes	Yes	Checked	Unchecked	Checked	Unchecked	Unchecked	Checked	Unchecked	Unchecked	Checked	Checked	Unchecked		No	Unchecked	Unchecked	Unchecked	Unchecked	Unchecked	Unchecked	Unchecked	Unchecked	Unchecked	Unchecked	Unchecked
646	1	0	0	Baseline	Control	1	Maamobi	0	0	1	1	3	Yes	Checked	Unchecked	Unchecked	Postnatal care	43	Yes	CURRENTLY MARRIED	Junior secondary/high education	Individually	Yes	Yes	Yes	Checked	Unchecked	Checked	Unchecked	Unchecked	Checked	Unchecked	Unchecked	Checked	Checked	Unchecked		No	Unchecked	Unchecked	Unchecked	Unchecked	Unchecked	Unchecked	Unchecked	Unchecked	Unchecked	Unchecked	Unchecked
647	1	0	0	Baseline	Control	1	Maamobi	0	0	1	1	4	Yes	Checked	Unchecked	Unchecked	Postnatal care	29	Yes	COHABITATING	Senior secondary/high education	With a group of clients	Yes	Yes	Yes	Checked	Unchecked	Checked	Unchecked	Unchecked	Checked	Unchecked	Unchecked	Checked	Checked	Unchecked		No	Unchecked	Unchecked	Unchecked	Unchecked	Unchecked	Unchecked	Unchecked	Unchecked	Unchecked	Unchecked	Unchecked
648	1	0	0	Baseline	Control	1	Maamobi	1	0	1	1	3	Yes	Checked	Unchecked	Unchecked	Postnatal care	24	Yes	CURRENTLY MARRIED	Junior secondary/high education	With a group of clients	Yes	Yes	Yes	Unchecked	Unchecked	Checked	Unchecked	Checked	Checked	Unchecked	Unchecked	Checked	Checked	Unchecked		No	Unchecked	Unchecked	Unchecked	Unchecked	Unchecked	Unchecked	Unchecked	Unchecked	Unchecked	Unchecked	Unchecked
649	1	0	0	Baseline	Control	1	Maamobi	1	0	1	1	1	Yes	Checked	Unchecked	Unchecked	Postnatal care	38	Yes	CURRENTLY MARRIED	No education	With a group of clients	Yes	Yes	Yes	Unchecked	Unchecked	Checked	Unchecked	Checked	Checked	Unchecked	Unchecked	Checked	Checked	Unchecked		No	Unchecked	Unchecked	Unchecked	Unchecked	Unchecked	Unchecked	Unchecked	Unchecked	Unchecked	Unchecked	Unchecked
650	1	0	0	Baseline	Control	1	Maamobi	0	0	1	1	2	Yes	Checked	Unchecked	Unchecked	Postnatal care	23	Yes	CURRENTLY MARRIED	Primary education	With a group of clients	Yes	Yes	Yes	Unchecked	Unchecked	Checked	Unchecked	Checked	Checked	Unchecked	Unchecked	Checked	Checked	Unchecked		No	Unchecked	Unchecked	Unchecked	Unchecked	Unchecked	Unchecked	Unchecked	Unchecked	Unchecked	Unchecked	Unchecked
651	1	0	0	Baseline	Control	1	Maamobi	1	0	1	1	4	Yes	Checked	Unchecked	Unchecked	Postnatal care	20	Yes	COHABITATING	Senior secondary/high education	Individually	Yes	Yes	Yes	Unchecked	Unchecked	Checked	Unchecked	Checked	Checked	Unchecked	Unchecked	Checked	Checked	Unchecked		No	Unchecked	Unchecked	Unchecked	Unchecked	Unchecked	Unchecked	Unchecked	Unchecked	Unchecked	Unchecked	Unchecked
652	1	0	0	Baseline	Control	1	Maamobi	1	0	4	1	3	Yes	Checked	Unchecked	Unchecked	Postnatal care	32	Yes	CURRENTLY MARRIED	Junior secondary/high education	Individually	Yes	Yes	Yes	Unchecked	Checked	Checked	Unchecked	Checked	Checked	Unchecked	Unchecked	Checked	Checked	Unchecked		Yes	Unchecked	Checked	Unchecked	Unchecked	Unchecked	Unchecked	Unchecked	Unchecked	Unchecked	Unchecked	Unchecked
653	1	0	0	Baseline	Control	1	Maamobi	1	0	4	6	6	Yes	Checked	Unchecked	Unchecked	Postnatal care	29	No	SINGLE	Tertiary Education	With a group of clients	Yes	Yes	Yes	Unchecked	Unchecked	Checked	Unchecked	Checked	Checked	Unchecked	Unchecked	Checked	Checked	Unchecked		No	Unchecked	Unchecked	Unchecked	Unchecked	Unchecked	Unchecked	Unchecked	Unchecked	Unchecked	Unchecked	Unchecked
654	1	0	0	Baseline	Control	1	Maamobi	1	0	4	1	4	Yes	Checked	Unchecked	Unchecked	Postnatal care	24	Yes	CURRENTLY MARRIED	Senior secondary/high education	With a group of clients	Yes	Yes	Yes	Unchecked	Unchecked	Checked	Unchecked	Checked	Checked	Unchecked	Unchecked	Checked	Checked	Unchecked		No	Unchecked	Unchecked	Unchecked	Unchecked	Unchecked	Unchecked	Unchecked	Unchecked	Unchecked	Unchecked	Unchecked
655	1	0	0	Baseline	Control	1	Maamobi	1	0	4	6	2	Yes	Checked	Unchecked	Unchecked	Postnatal care	38	Yes	SEPARATED	Primary education	With a group of clients	Yes	Yes	Yes	Unchecked	Unchecked	Checked	Unchecked	Checked	Checked	Unchecked	Unchecked	Checked	Checked	Unchecked		No	Unchecked	Unchecked	Unchecked	Unchecked	Unchecked	Unchecked	Unchecked	Unchecked	Unchecked	Unchecked	Unchecked
656	1	0	0	Baseline	Control	1	Maamobi	0	0	1	1	3	Yes	Checked	Unchecked	Unchecked	Postnatal care	31	Yes	CURRENTLY MARRIED	Junior secondary/high education	With a group of clients	Yes	Yes	Yes	Checked	Unchecked	Unchecked	Unchecked	Checked	Checked	Unchecked	Unchecked	Unchecked	Checked	Unchecked		No	Unchecked	Unchecked	Unchecked	Unchecked	Unchecked	Unchecked	Unchecked	Unchecked	Unchecked	Unchecked	Unchecked
657	1	0	0	Baseline	Control	1	Maamobi	0	0	1	1	3	Yes	Checked	Unchecked	Unchecked	Postnatal care	28	No	COHABITATING	Junior secondary/high education	With a group of clients	Yes	Yes	Yes	Checked	Unchecked	Unchecked	Unchecked	Checked	Checked	Unchecked	Unchecked	Unchecked	Checked	Unchecked		No	Unchecked	Unchecked	Unchecked	Unchecked	Unchecked	Unchecked	Unchecked	Unchecked	Unchecked	Unchecked	Unchecked
658	1	0	0	Baseline	Control	1	Maamobi	0	0	1	1	3	Yes	Checked	Unchecked	Unchecked	Postnatal care	23	Yes	CURRENTLY MARRIED	Junior secondary/high education	With a group of clients	Yes	Yes	Yes	Checked	Unchecked	Unchecked	Unchecked	Checked	Checked	Unchecked	Unchecked	Unchecked	Checked	Unchecked		No	Unchecked	Unchecked	Unchecked	Unchecked	Unchecked	Unchecked	Unchecked	Unchecked	Unchecked	Unchecked	Unchecked
659	1	0	0	Baseline	Control	1	Maamobi	0	0	1	1	3	Yes	Checked	Unchecked	Unchecked	Postnatal care	30	Yes	CURRENTLY MARRIED	Junior secondary/high education	With a group of clients	Yes	Yes	Yes	Checked	Unchecked	Unchecked	Unchecked	Checked	Checked	Unchecked	Unchecked	Unchecked	Checked	Unchecked		No	Unchecked	Unchecked	Unchecked	Unchecked	Unchecked	Unchecked	Unchecked	Unchecked	Unchecked	Unchecked	Unchecked
660	1	0	0	Baseline	Control	1	Maamobi	2	0	1	1	3	Yes	Checked	Unchecked	Unchecked	Postnatal care	26	Yes	CURRENTLY MARRIED	Junior secondary/high education	With a group of clients	Yes	Yes	Yes	Checked	Unchecked	Unchecked	Unchecked	Checked	Checked	Unchecked	Unchecked	Unchecked	Checked	Unchecked		No	Unchecked	Unchecked	Unchecked	Unchecked	Unchecked	Unchecked	Unchecked	Unchecked	Unchecked	Unchecked	Unchecked
661	1	0	0	Baseline	Control	1	Maamobi	0	0	4	1	2	Yes	Checked	Unchecked	Unchecked	Postnatal care	23	No	COHABITATING	Primary education	Individually	Yes	Yes	Yes	Unchecked	Unchecked	Checked	Unchecked	Unchecked	Checked	Unchecked	Unchecked	Checked	Checked	Unchecked		No	Unchecked	Unchecked	Unchecked	Unchecked	Unchecked	Unchecked	Unchecked	Unchecked	Unchecked	Unchecked	Unchecked
662	1	0	0	Baseline	Control	1	Maamobi	0	0	1	1	4	Yes	Checked	Unchecked	Unchecked	Postnatal care	33	Yes	CURRENTLY MARRIED	Senior secondary/high education	With a group of clients	Yes	Yes	Yes	Checked	Unchecked	Unchecked	Unchecked	Checked	Checked	Unchecked	Unchecked	Checked	Checked	Checked	Psycho beads	No	Unchecked	Unchecked	Unchecked	Unchecked	Unchecked	Unchecked	Unchecked	Unchecked	Unchecked	Unchecked	Unchecked
663	1	0	0	Baseline	Control	1	Maamobi	0	0	1	1	4	Yes	Checked	Unchecked	Unchecked	Postnatal care	26	Yes	CURRENTLY MARRIED	Senior secondary/high education	With a group of clients	Yes	Yes	Yes	Checked	Unchecked	Unchecked	Unchecked	Checked	Checked	Unchecked	Unchecked	Checked	Checked	Checked	Psycho beads	No	Unchecked	Unchecked	Unchecked	Unchecked	Unchecked	Unchecked	Unchecked	Unchecked	Unchecked	Unchecked	Unchecked
664	1	0	0	Baseline	Control	1	Maamobi	0	0	1	1	3	Yes	Checked	Unchecked	Unchecked	Postnatal care	32	Yes	CURRENTLY MARRIED	Junior secondary/high education	With a group of clients	Yes	Yes	Yes	Checked	Unchecked	Unchecked	Unchecked	Checked	Checked	Unchecked	Unchecked	Checked	Checked	Checked	Psycho beads	No	Unchecked	Unchecked	Unchecked	Unchecked	Unchecked	Unchecked	Unchecked	Unchecked	Unchecked	Unchecked	Unchecked
665	1	0	0	Baseline	Control	1	Maamobi	0	0	1	1	2	Yes	Checked	Unchecked	Unchecked	Postnatal care	27	Yes	CURRENTLY MARRIED	Primary education	With a group of clients	Yes	Yes	Yes	Checked	Unchecked	Unchecked	Unchecked	Checked	Checked	Unchecked	Unchecked	Checked	Checked	Checked	Psycho beads	Yes	Unchecked	Checked	Unchecked	Unchecked	Unchecked	Unchecked	Unchecked	Unchecked	Unchecked	Unchecked	Unchecked
666	1	0	0	Baseline	Control	1	Maamobi	0	0	1	1	6	Yes	Checked	Unchecked	Unchecked	Postnatal care	26	Yes	CURRENTLY MARRIED	Tertiary Education	With a group of clients	Yes	Yes	Yes	Checked	Unchecked	Unchecked	Unchecked	Checked	Checked	Unchecked	Unchecked	Checked	Checked	Checked	Psycho beads	No	Unchecked	Unchecked	Unchecked	Unchecked	Unchecked	Unchecked	Unchecked	Unchecked	Unchecked	Unchecked	Unchecked
667	1	0	0	Baseline	Control	1	Maamobi	0	0	1	1	6	Yes	Checked	Unchecked	Unchecked	Postnatal care	37	Yes	CURRENTLY MARRIED	Tertiary Education	With a group of clients	Yes	Yes	Yes	Checked	Unchecked	Unchecked	Unchecked	Checked	Checked	Unchecked	Unchecked	Checked	Checked	Checked	Psycho beads	No	Unchecked	Unchecked	Unchecked	Unchecked	Unchecked	Unchecked	Unchecked	Unchecked	Unchecked	Unchecked	Unchecked
668	1	0	0	Baseline	Control	1	Maamobi	0	0	1	1	1	Yes	Checked	Unchecked	Unchecked	Postnatal care	27	Yes	CURRENTLY MARRIED	No education	With a group of clients	Yes	Yes	Yes	Checked	Unchecked	Unchecked	Unchecked	Checked	Checked	Unchecked	Unchecked	Checked	Checked	Checked	Psycho beads	No	Unchecked	Unchecked	Unchecked	Unchecked	Unchecked	Unchecked	Unchecked	Unchecked	Unchecked	Unchecked	Unchecked
669	1	0	0	Baseline	Control	1	Maamobi	0	0	1	1	1	Yes	Checked	Unchecked	Unchecked	Postnatal care	26	Yes	CURRENTLY MARRIED	No education	With a group of clients	Yes	Yes	Yes	Checked	Unchecked	Unchecked	Unchecked	Checked	Checked	Unchecked	Unchecked	Checked	Checked	Checked	Psycho beads	No	Unchecked	Unchecked	Unchecked	Unchecked	Unchecked	Unchecked	Unchecked	Unchecked	Unchecked	Unchecked	Unchecked
670	1	0	0	Baseline	Control	1	Maamobi	1	0	1	1	3	Yes	Checked	Unchecked	Unchecked	Postnatal care	35	Yes	CURRENTLY MARRIED	Junior secondary/high education	With a group of clients	Yes	Yes	Yes	Checked	Unchecked	Unchecked	Unchecked	Checked	Checked	Unchecked	Unchecked	Checked	Checked	Checked	Psycho beads	Yes	Unchecked	Unchecked	Unchecked	Unchecked	Unchecked	Checked	Unchecked	Unchecked	Unchecked	Unchecked	Unchecked
671	1	0	0	Baseline	Control	1	Maamobi	0	0	1	1	3	Yes	Checked	Unchecked	Unchecked	Postnatal care	32	Yes	CURRENTLY MARRIED	Junior secondary/high education	With a group of clients	Yes	Yes	Yes	Checked	Unchecked	Unchecked	Unchecked	Unchecked	Checked	Unchecked	Unchecked	Checked	Checked	Unchecked		No	Unchecked	Unchecked	Unchecked	Unchecked	Unchecked	Unchecked	Unchecked	Unchecked	Unchecked	Unchecked	Unchecked
672	1	0	0	Baseline	Control	1	Maamobi	0	0	1	1	3	Yes	Checked	Unchecked	Unchecked	Postnatal care	20	Yes	CURRENTLY MARRIED	Junior secondary/high education	With a group of clients	Yes	Yes	Yes	Checked	Unchecked	Unchecked	Unchecked	Unchecked	Checked	Unchecked	Unchecked	Checked	Checked	Unchecked		No	Unchecked	Unchecked	Unchecked	Unchecked	Unchecked	Unchecked	Unchecked	Unchecked	Unchecked	Unchecked	Unchecked
673	1	0	0	Baseline	Control	1	Maamobi	0	0	1	1	1	Yes	Checked	Unchecked	Unchecked	Postnatal care	42	Yes	CURRENTLY MARRIED	No education	With a group of clients	Yes	No	Yes	Checked	Unchecked	Unchecked	Unchecked	Unchecked	Checked	Unchecked	Unchecked	Checked	Checked	Unchecked		No	Unchecked	Unchecked	Unchecked	Unchecked	Unchecked	Unchecked	Unchecked	Unchecked	Unchecked	Unchecked	Unchecked
674	1	0	0	Baseline	Control	1	Maamobi	0	0	1	1	3	Yes	Checked	Unchecked	Unchecked	Postnatal care	26	Yes	CURRENTLY MARRIED	Junior secondary/high education	With a group of clients	Yes	Yes	Yes	Checked	Unchecked	Unchecked	Unchecked	Unchecked	Checked	Unchecked	Unchecked	Checked	Checked	Unchecked		No	Unchecked	Unchecked	Unchecked	Unchecked	Unchecked	Unchecked	Unchecked	Unchecked	Unchecked	Unchecked	Unchecked
675	1	0	0	Baseline	Control	1	Maamobi	0	0	1	1	6	Yes	Checked	Unchecked	Unchecked	Postnatal care	37	Yes	CURRENTLY MARRIED	Tertiary Education	With a group of clients	Yes	Yes	Yes	Checked	Unchecked	Unchecked	Unchecked	Unchecked	Checked	Unchecked	Unchecked	Checked	Checked	Unchecked		No	Unchecked	Unchecked	Unchecked	Unchecked	Unchecked	Unchecked	Unchecked	Unchecked	Unchecked	Unchecked	Unchecked
676	1	0	0	Baseline	Control	1	Maamobi	0	0	4	1	2	Yes	Checked	Unchecked	Unchecked	Postnatal care	39	Yes	CURRENTLY MARRIED	Primary education	Individually	Yes	Yes	Yes	Unchecked	Unchecked	Unchecked	Unchecked	Unchecked	Unchecked	Unchecked	Unchecked	Checked	Checked	Unchecked		No	Unchecked	Unchecked	Unchecked	Unchecked	Unchecked	Unchecked	Unchecked	Unchecked	Unchecked	Unchecked	Unchecked
677	1	0	0	Baseline	Control	1	Maamobi	0	0	1	1	1	Yes	Checked	Unchecked	Unchecked	Postnatal care	25	Yes	CURRENTLY MARRIED	No education	With a group of clients	Yes	Yes	Yes	Checked	Checked	Checked	Unchecked	Checked	Checked	Unchecked	Unchecked	Unchecked	Checked	Unchecked		No	Unchecked	Unchecked	Unchecked	Unchecked	Unchecked	Unchecked	Unchecked	Unchecked	Unchecked	Unchecked	Unchecked
678	1	0	0	Baseline	Control	1	Maamobi	0	0	1	1	4	Yes	Checked	Unchecked	Unchecked	Postnatal care	21	Yes	CURRENTLY MARRIED	Senior secondary/high education	With a group of clients	Yes	Yes	Yes	Checked	Checked	Checked	Unchecked	Checked	Checked	Unchecked	Unchecked	Unchecked	Checked	Unchecked		No	Unchecked	Unchecked	Unchecked	Unchecked	Unchecked	Unchecked	Unchecked	Unchecked	Unchecked	Unchecked	Unchecked
679	1	0	0	Baseline	Control	1	Maamobi	0	0	1	1	1	Yes	Checked	Unchecked	Unchecked	Postnatal care	38	Yes	CURRENTLY MARRIED	No education	Individually	Yes	Yes	Yes	Checked	Checked	Unchecked	Unchecked	Checked	Checked	Unchecked	Unchecked	Unchecked	Checked	Unchecked		No	Unchecked	Unchecked	Unchecked	Unchecked	Unchecked	Unchecked	Unchecked	Unchecked	Unchecked	Unchecked	Unchecked
680	1	0	0	Baseline	Control	1	Maamobi	0	0	4	1	3	Yes	Checked	Unchecked	Unchecked	Postnatal care	18	No	COHABITATING	Junior secondary/high education	With a group of clients	Yes	Yes	Yes	Checked	Unchecked	Unchecked	Unchecked	Unchecked	Checked	Unchecked	Unchecked	Checked	Unchecked	Unchecked		No	Unchecked	Unchecked	Unchecked	Unchecked	Unchecked	Unchecked	Unchecked	Unchecked	Unchecked	Unchecked	Unchecked
681	1	0	0	Baseline	Control	1	Maamobi	2	0	4	1	6	Yes	Checked	Unchecked	Unchecked	Postnatal care	37	Yes	CURRENTLY MARRIED	Tertiary Education	With a group of clients	Yes	Yes	Yes	Checked	Unchecked	Unchecked	Unchecked	Unchecked	Checked	Unchecked	Unchecked	Checked	Unchecked	Unchecked		No	Unchecked	Unchecked	Unchecked	Unchecked	Unchecked	Unchecked	Unchecked	Unchecked	Unchecked	Unchecked	Unchecked
682	1	0	0	Baseline	Control	1	Maamobi	1	0	4	1	2	Yes	Checked	Unchecked	Unchecked	Postnatal care	25	Yes	COHABITATING	Primary education	With a group of clients	Yes	Yes	Yes	Checked	Unchecked	Unchecked	Unchecked	Unchecked	Checked	Unchecked	Unchecked	Checked	Unchecked	Unchecked		No	Unchecked	Unchecked	Unchecked	Unchecked	Unchecked	Unchecked	Unchecked	Unchecked	Unchecked	Unchecked	Unchecked
683	1	0	0	Baseline	Control	1	Maamobi	0	0	4	1	6	Yes	Checked	Unchecked	Unchecked	Postnatal care	27	Yes	CURRENTLY MARRIED	Tertiary Education	Individually	Yes	Yes	Yes	Checked	Unchecked	Checked	Unchecked	Checked	Checked	Unchecked	Unchecked	Checked	Checked	Unchecked	Psycho beads	No	Unchecked	Unchecked	Unchecked	Unchecked	Unchecked	Unchecked	Unchecked	Unchecked	Unchecked	Unchecked	Unchecked
684	1	0	0	Baseline	Control	1	Maamobi	0	0	1	1	2	Yes	Checked	Unchecked	Unchecked	Postnatal care	35	Yes	CURRENTLY MARRIED	Primary education	With a group of clients	Yes	Yes	Yes	Checked	Unchecked	Checked	Unchecked	Checked	Checked	Unchecked	Unchecked	Checked	Checked	Unchecked		No	Unchecked	Unchecked	Unchecked	Unchecked	Unchecked	Unchecked	Unchecked	Unchecked	Unchecked	Unchecked	Unchecked
685	1	0	0	Baseline	Control	1	Maamobi	0	0	1	1	1	Yes	Checked	Unchecked	Unchecked	Postnatal care	32	Yes	CURRENTLY MARRIED	No education	With a group of clients	Yes	Yes	Yes	Checked	Unchecked	Checked	Unchecked	Checked	Checked	Unchecked	Unchecked	Checked	Checked	Unchecked		Yes	Unchecked	Checked	Unchecked	Unchecked	Unchecked	Unchecked	Unchecked	Unchecked	Unchecked	Unchecked	Unchecked
686	1	0	0	Baseline	Control	1	Maamobi	1	0	1	1	2	Yes	Checked	Unchecked	Unchecked	Postnatal care	33	Yes	CURRENTLY MARRIED	Primary education	With a group of clients	Yes	Yes	Yes	Checked	Unchecked	Checked	Unchecked	Checked	Checked	Unchecked	Unchecked	Checked	Checked	Unchecked		Yes	Unchecked	Unchecked	Unchecked	Unchecked	Unchecked	Checked	Unchecked	Unchecked	Unchecked	Unchecked	Unchecked
687	1	0	0	Baseline	Control	1	Maamobi	0	0	1	1	3	Yes	Checked	Unchecked	Unchecked	Postnatal care	36	Yes	CURRENTLY MARRIED	Junior secondary/high education	Individually	Yes	Yes	Yes	Checked	Unchecked	Checked	Unchecked	Checked	Checked	Unchecked	Unchecked	Checked	Checked	Unchecked		Yes	Unchecked	Unchecked	Checked	Unchecked	Unchecked	Unchecked	Unchecked	Unchecked	Unchecked	Unchecked	Unchecked
688	1	0	0	Baseline	Control	1	Maamobi	0	0	4	1	4	Yes	Checked	Unchecked	Unchecked	Postnatal care	28	Yes	CURRENTLY MARRIED	Senior secondary/high education	Individually	Yes	Yes	Yes	Checked	Checked	Unchecked	Unchecked	Unchecked	Unchecked	Unchecked	Unchecked	Checked	Unchecked	Unchecked		Yes	Unchecked	Checked	Unchecked	Unchecked	Unchecked	Unchecked	Unchecked	Unchecked	Unchecked	Unchecked	Unchecked
689	1	0	0	Baseline	Control	1	Maamobi	0	0	4	1	2	Yes	Checked	Unchecked	Unchecked	Postnatal care	27	Yes	CURRENTLY MARRIED	Primary education	With a group of clients	Yes	Yes	Yes	Checked	Checked	Unchecked	Unchecked	Checked	Unchecked	Unchecked	Unchecked	Checked	Unchecked	Checked	The use of biological calendar	No	Unchecked	Unchecked	Unchecked	Unchecked	Unchecked	Unchecked	Unchecked	Unchecked	Unchecked	Unchecked	Unchecked
690	1	0	0	Baseline	Control	1	Maamobi	0	0	4	1	3	Yes	Checked	Unchecked	Unchecked	Postnatal care	35	Yes	CURRENTLY MARRIED	Junior secondary/high education	With a group of clients	Yes	Yes	Yes	Checked	Checked	Unchecked	Unchecked	Checked	Unchecked	Unchecked	Unchecked	Checked	Unchecked	Checked	The use of biological calendar	Yes	Unchecked	Checked	Unchecked	Unchecked	Unchecked	Unchecked	Unchecked	Unchecked	Unchecked	Unchecked	Unchecked
691	1	0	0	Baseline	Control	1	Maamobi	0	0	1	1	4	Yes	Checked	Unchecked	Unchecked	Postnatal care	27	Yes	CURRENTLY MARRIED	Senior secondary/high education	With a group of clients	Yes	Yes	Yes	Checked	Unchecked	Checked	Unchecked	Checked	Unchecked	Unchecked	Unchecked	Checked	Unchecked	Unchecked		No	Unchecked	Unchecked	Unchecked	Unchecked	Unchecked	Unchecked	Unchecked	Unchecked	Unchecked	Unchecked	Unchecked
692	1	0	0	Baseline	Control	1	Maamobi	1	0	1	1	4	Yes	Checked	Unchecked	Unchecked	Postnatal care	35	Yes	CURRENTLY MARRIED	Senior secondary/high education	With a group of clients	Yes	Yes	Yes	Checked	Unchecked	Checked	Unchecked	Checked	Unchecked	Unchecked	Unchecked	Checked	Unchecked	Unchecked		No	Unchecked	Unchecked	Unchecked	Unchecked	Unchecked	Unchecked	Unchecked	Unchecked	Unchecked	Unchecked	Unchecked
693	0	1	0	Baseline	Control	1	Amasaman	0	0	1	1	4	Yes	Unchecked	Checked	Unchecked	Postnatal care	20	Yes	COHABITATING	Senior secondary/high education	With a group of clients	Yes	Yes	Yes	Unchecked	Unchecked	Checked	Unchecked	Checked	Unchecked	Unchecked	Unchecked	Unchecked	Checked	Unchecked		No	Unchecked	Unchecked	Unchecked	Unchecked	Unchecked	Unchecked	Unchecked	Unchecked	Unchecked	Unchecked	Unchecked
694	0	1	0	Baseline	Control	1	Amasaman	0	0	1	1	4	Yes	Unchecked	Checked	Unchecked	Postnatal care	31	Yes	COHABITATING	Senior secondary/high education	With a group of clients	Yes	Yes	Yes	Unchecked	Unchecked	Checked	Unchecked	Checked	Unchecked	Unchecked	Unchecked	Unchecked	Checked	Unchecked		No	Unchecked	Unchecked	Unchecked	Unchecked	Unchecked	Unchecked	Unchecked	Unchecked	Unchecked	Unchecked	Unchecked
695	0	1	0	Baseline	Control	1	Amasaman	0	0	1	1	3	Yes	Unchecked	Checked	Unchecked	Postnatal care	25	Yes	COHABITATING	Junior secondary/high education	With a group of clients	Yes	Yes	Yes	Unchecked	Unchecked	Checked	Unchecked	Checked	Unchecked	Unchecked	Unchecked	Unchecked	Checked	Unchecked		No	Unchecked	Unchecked	Unchecked	Unchecked	Unchecked	Unchecked	Unchecked	Unchecked	Unchecked	Unchecked	Unchecked
696	0	1	0	Baseline	Control	1	Amasaman	0	0	1	1	6	Yes	Unchecked	Checked	Unchecked	Postnatal care	27	Yes	CURRENTLY MARRIED	Tertiary Education	With a group of clients	Yes	Yes	Yes	Unchecked	Unchecked	Checked	Unchecked	Checked	Unchecked	Unchecked	Unchecked	Unchecked	Checked	Unchecked		No	Unchecked	Unchecked	Unchecked	Unchecked	Unchecked	Unchecked	Unchecked	Unchecked	Unchecked	Unchecked	Unchecked
697	0	1	0	Baseline	Control	1	Amasaman	1	0	1	1	6	Yes	Unchecked	Checked	Unchecked	Postnatal care	25	Yes	CURRENTLY MARRIED	Tertiary Education	With a group of clients	Yes	Yes	Yes	Unchecked	Unchecked	Checked	Unchecked	Checked	Unchecked	Unchecked	Unchecked	Unchecked	Checked	Unchecked		No	Unchecked	Unchecked	Unchecked	Unchecked	Unchecked	Unchecked	Unchecked	Unchecked	Unchecked	Unchecked	Unchecked
698	0	1	0	Baseline	Control	1	Amasaman	1	0	1	1	4	Yes	Unchecked	Checked	Unchecked	Postnatal care	23	Yes	CURRENTLY MARRIED	Senior secondary/high education	With a group of clients	Yes	Yes	Yes	Unchecked	Unchecked	Checked	Unchecked	Checked	Unchecked	Unchecked	Unchecked	Unchecked	Checked	Unchecked		No	Unchecked	Unchecked	Unchecked	Unchecked	Unchecked	Unchecked	Unchecked	Unchecked	Unchecked	Unchecked	Unchecked
699	0	1	0	Baseline	Control	1	Amasaman	0	0	1	1	4	Yes	Unchecked	Checked	Unchecked	Postnatal care	28	Yes	CURRENTLY MARRIED	Senior secondary/high education	With a group of clients	Yes	Yes	Yes	Unchecked	Unchecked	Checked	Unchecked	Checked	Unchecked	Unchecked	Unchecked	Unchecked	Checked	Unchecked		No	Unchecked	Unchecked	Unchecked	Unchecked	Unchecked	Unchecked	Unchecked	Unchecked	Unchecked	Unchecked	Unchecked
700	0	1	0	Baseline	Control	1	Amasaman	0	0	1	6	2	Yes	Unchecked	Checked	Unchecked	Postnatal care	17	No	SINGLE	Primary education	With a group of clients	Yes	Yes	Yes	Unchecked	Unchecked	Checked	Unchecked	Checked	Unchecked	Unchecked	Unchecked	Unchecked	Checked	Unchecked		No	Unchecked	Unchecked	Unchecked	Unchecked	Unchecked	Unchecked	Unchecked	Unchecked	Unchecked	Unchecked	Unchecked
701	0	1	0	Baseline	Control	1	Amasaman	0	0	4	1	3	Yes	Unchecked	Checked	Unchecked	Postnatal care	31	Yes	COHABITATING	Junior secondary/high education	With a group of clients	Yes	Yes	Yes	Unchecked	Checked	Checked	Unchecked	Checked	Checked	Unchecked	Unchecked	Checked	Unchecked	Unchecked		No	Unchecked	Unchecked	Unchecked	Unchecked	Unchecked	Unchecked	Unchecked	Unchecked	Unchecked	Unchecked	Unchecked
702	0	1	0	Baseline	Control	1	Amasaman	0	0	4	1	3	Yes	Unchecked	Checked	Unchecked	Postnatal care	24	Yes	COHABITATING	Junior secondary/high education	With a group of clients	Yes	No	Yes	Unchecked	Checked	Checked	Unchecked	Checked	Checked	Unchecked	Unchecked	Checked	Checked	Unchecked		No	Unchecked	Unchecked	Unchecked	Unchecked	Unchecked	Unchecked	Unchecked	Unchecked	Unchecked	Unchecked	Unchecked
703	0	1	0	Baseline	Control	1	Amasaman	0	0	4	1	4	Yes	Unchecked	Checked	Unchecked	Postnatal care	21	Yes	CURRENTLY MARRIED	Senior secondary/high education	With a group of clients	Yes	Yes	Yes	Unchecked	Checked	Checked	Unchecked	Checked	Checked	Unchecked	Unchecked	Checked	Checked	Unchecked		No	Unchecked	Unchecked	Unchecked	Unchecked	Unchecked	Unchecked	Unchecked	Unchecked	Unchecked	Unchecked	Unchecked
704	0	1	0	Baseline	Control	1	Amasaman	0	0	4	1	3	Yes	Unchecked	Checked	Unchecked	Postnatal care	37	Yes	CURRENTLY MARRIED	Junior secondary/high education	With a group of clients	Yes	Yes	Yes	Unchecked	Checked	Checked	Unchecked	Checked	Checked	Unchecked	Unchecked	Checked	Checked	Unchecked		No	Unchecked	Unchecked	Unchecked	Unchecked	Unchecked	Unchecked	Unchecked	Unchecked	Unchecked	Unchecked	Unchecked
705	0	1	0	Baseline	Control	1	Amasaman	0	0	1	1	3	Yes	Unchecked	Checked	Unchecked	Postnatal care	34	Yes	CURRENTLY MARRIED	Junior secondary/high education	With a group of clients	Yes	Yes	Yes	Unchecked	Unchecked	Checked	Unchecked	Checked	Unchecked	Unchecked	Unchecked	Unchecked	Checked	Unchecked		No	Unchecked	Unchecked	Unchecked	Unchecked	Unchecked	Unchecked	Unchecked	Unchecked	Unchecked	Unchecked	Unchecked
706	0	1	0	Baseline	Control	1	Amasaman	0	0	1	1	6	Yes	Unchecked	Checked	Unchecked	Postnatal care	28	Yes	CURRENTLY MARRIED	Tertiary Education	With a group of clients	Yes	Yes	Yes	Unchecked	Unchecked	Checked	Unchecked	Checked	Unchecked	Unchecked	Unchecked	Unchecked	Checked	Unchecked		No	Unchecked	Unchecked	Unchecked	Unchecked	Unchecked	Unchecked	Unchecked	Unchecked	Unchecked	Unchecked	Unchecked
707	0	1	0	Baseline	Control	1	Amasaman	1	0	1	1	3	Yes	Unchecked	Checked	Unchecked	Postnatal care	19	Yes	COHABITATING	Junior secondary/high education	With a group of clients	Yes	Yes	Yes	Unchecked	Unchecked	Checked	Unchecked	Checked	Unchecked	Unchecked	Unchecked	Unchecked	Checked	Unchecked		No	Unchecked	Unchecked	Unchecked	Unchecked	Unchecked	Unchecked	Unchecked	Unchecked	Unchecked	Unchecked	Unchecked
708	0	1	0	Baseline	Control	1	Amasaman	0	0	1	6	4	Yes	Unchecked	Checked	Unchecked	Postnatal care	25	No	SINGLE	Senior secondary/high education	With a group of clients	Yes	Yes	Yes	Unchecked	Unchecked	Checked	Unchecked	Checked	Unchecked	Unchecked	Unchecked	Unchecked	Checked	Unchecked		No	Unchecked	Unchecked	Unchecked	Unchecked	Unchecked	Unchecked	Unchecked	Unchecked	Unchecked	Unchecked	Unchecked
709	0	1	0	Baseline	Control	1	Amasaman	0	0	1	1	2	Yes	Unchecked	Checked	Unchecked	Postnatal care	38	Yes	CURRENTLY MARRIED	Primary education	With a group of clients	Yes	Yes	Yes	Unchecked	Unchecked	Checked	Unchecked	Checked	Unchecked	Unchecked	Unchecked	Unchecked	Checked	Unchecked		No	Unchecked	Unchecked	Unchecked	Unchecked	Unchecked	Unchecked	Unchecked	Unchecked	Unchecked	Unchecked	Unchecked
710	0	1	0	Baseline	Control	1	Amasaman	0	0	1	1	6	Yes	Unchecked	Checked	Unchecked	Postnatal care	38	Yes	CURRENTLY MARRIED	Tertiary Education	With a group of clients	Yes	Yes	Yes	Unchecked	Unchecked	Unchecked	Checked	Checked	Unchecked	Unchecked	Unchecked	Unchecked	Checked	Unchecked		No	Unchecked	Unchecked	Unchecked	Unchecked	Unchecked	Unchecked	Unchecked	Unchecked	Unchecked	Unchecked	Unchecked
711	0	1	0	Baseline	Control	1	Amasaman	0	0	4	1	6	Yes	Unchecked	Checked	Unchecked	Postnatal care	27	Yes	COHABITATING	Tertiary Education	With a group of clients	Yes	Yes	Yes	Unchecked	Unchecked	Checked	Unchecked	Checked	Checked	Unchecked	Unchecked	Checked	Unchecked	Unchecked		No	Unchecked	Unchecked	Unchecked	Unchecked	Unchecked	Unchecked	Unchecked	Unchecked	Unchecked	Unchecked	Unchecked
712	0	1	0	Baseline	Control	1	Amasaman	0	0	4	1	4	Yes	Unchecked	Checked	Unchecked	Postnatal care	31	Yes	CURRENTLY MARRIED	Senior secondary/high education	With a group of clients	Yes	Yes	Yes	Unchecked	Unchecked	Checked	Unchecked	Checked	Checked	Unchecked	Unchecked	Checked	Unchecked	Unchecked		No	Unchecked	Unchecked	Unchecked	Unchecked	Unchecked	Unchecked	Unchecked	Unchecked	Unchecked	Unchecked	Unchecked
713	0	1	0	Baseline	Control	1	Amasaman	2	0	4	1	4	Yes	Unchecked	Checked	Unchecked	Postnatal care	28	Yes	COHABITATING	Senior secondary/high education	With a group of clients	Yes	Yes	Yes	Unchecked	Unchecked	Checked	Unchecked	Checked	Checked	Unchecked	Unchecked	Checked	Unchecked	Unchecked		No	Unchecked	Unchecked	Unchecked	Unchecked	Unchecked	Unchecked	Unchecked	Unchecked	Unchecked	Unchecked	Unchecked
714	0	1	0	Baseline	Control	1	Amasaman	0	0	4	1	2	Yes	Unchecked	Checked	Unchecked	Postnatal care	36	Yes	CURRENTLY MARRIED	Primary education	With a group of clients	Yes	Yes	Yes	Unchecked	Unchecked	Checked	Unchecked	Checked	Checked	Unchecked	Unchecked	Checked	Unchecked	Unchecked		No	Unchecked	Unchecked	Unchecked	Unchecked	Unchecked	Unchecked	Unchecked	Unchecked	Unchecked	Unchecked	Unchecked
715	0	1	0	Baseline	Control	1	Amasaman	0	0	1	1	3	Yes	Unchecked	Checked	Unchecked	Postnatal care	32	Yes	CURRENTLY MARRIED	Junior secondary/high education	With a group of clients	Yes	Yes	Yes	Unchecked	Unchecked	Checked	Unchecked	Checked	Checked	Unchecked	Unchecked	Checked	Checked	Checked	Cycle beads	No	Unchecked	Unchecked	Unchecked	Unchecked	Unchecked	Unchecked	Unchecked	Unchecked	Unchecked	Unchecked	Unchecked
716	0	1	0	Baseline	Control	1	Amasaman	1	0	1	1	2	Yes	Unchecked	Checked	Unchecked	Postnatal care	34	Yes	CURRENTLY MARRIED	Primary education	With a group of clients	Yes	Yes	Yes	Unchecked	Unchecked	Checked	Unchecked	Checked	Checked	Unchecked	Unchecked	Checked	Checked	Checked	Cycle beads	No	Unchecked	Unchecked	Unchecked	Unchecked	Unchecked	Unchecked	Unchecked	Unchecked	Unchecked	Unchecked	Unchecked
717	0	1	0	Baseline	Control	1	Amasaman	0	0	1	1	3	Yes	Unchecked	Checked	Unchecked	Postnatal care	23	Yes	CURRENTLY MARRIED	Junior secondary/high education	With a group of clients	Yes	Yes	Yes	Unchecked	Unchecked	Checked	Unchecked	Checked	Checked	Unchecked	Unchecked	Checked	Checked	Checked	Natural beads	No	Unchecked	Unchecked	Unchecked	Unchecked	Unchecked	Unchecked	Unchecked	Unchecked	Unchecked	Unchecked	Unchecked
718	0	1	0	Baseline	Control	1	Amasaman	0	0	4	6	3	Yes	Unchecked	Checked	Unchecked	Postnatal care	17	No	SINGLE	Junior secondary/high education	With a group of clients	Yes	Yes	Yes	Unchecked	Unchecked	Checked	Unchecked	Checked	Checked	Unchecked	Unchecked	Checked	Unchecked	Unchecked		No	Unchecked	Unchecked	Unchecked	Unchecked	Unchecked	Unchecked	Unchecked	Unchecked	Unchecked	Unchecked	Unchecked
719	0	1	0	Baseline	Control	1	Amasaman	0	0	4	1	4	Yes	Unchecked	Checked	Unchecked	Postnatal care	31	Yes	CURRENTLY MARRIED	Senior secondary/high education	With a group of clients	Yes	Yes	Yes	Unchecked	Unchecked	Checked	Unchecked	Checked	Checked	Unchecked	Unchecked	Checked	Unchecked	Unchecked		No	Unchecked	Unchecked	Unchecked	Unchecked	Unchecked	Unchecked	Unchecked	Unchecked	Unchecked	Unchecked	Unchecked
720	0	1	0	Baseline	Control	1	Amasaman	0	0	4	1	6	Yes	Unchecked	Checked	Unchecked	Postnatal care	28	Yes	CURRENTLY MARRIED	Tertiary Education	With a group of clients	Yes	Yes	Yes	Unchecked	Unchecked	Checked	Unchecked	Checked	Checked	Unchecked	Unchecked	Checked	Unchecked	Unchecked		No	Unchecked	Unchecked	Unchecked	Unchecked	Unchecked	Unchecked	Unchecked	Unchecked	Unchecked	Unchecked	Unchecked
721	0	1	0	Baseline	Control	1	Amasaman	0	0	4	1	4	Yes	Unchecked	Checked	Unchecked	Postnatal care	30	Yes	CURRENTLY MARRIED	Senior secondary/high education	With a group of clients	Yes	Yes	Yes	Unchecked	Unchecked	Checked	Unchecked	Checked	Checked	Unchecked	Unchecked	Checked	Unchecked	Unchecked		No	Unchecked	Unchecked	Unchecked	Unchecked	Unchecked	Unchecked	Unchecked	Unchecked	Unchecked	Unchecked	Unchecked
722	0	1	0	Baseline	Control	1	Amasaman	0	0	1	1	3	Yes	Unchecked	Checked	Unchecked	Postnatal care	30	Yes	CURRENTLY MARRIED	Junior secondary/high education	With a group of clients	Yes	Yes	Yes	Unchecked	Unchecked	Checked	Unchecked	Checked	Checked	Unchecked	Unchecked	Checked	Unchecked	Unchecked		No	Unchecked	Unchecked	Unchecked	Unchecked	Unchecked	Unchecked	Unchecked	Unchecked	Unchecked	Unchecked	Unchecked
723	0	1	0	Baseline	Control	1	Amasaman	1	0	1	1	6	Yes	Unchecked	Checked	Unchecked	Postnatal care	27	Yes	CURRENTLY MARRIED	Tertiary Education	With a group of clients	Yes	Yes	Yes	Unchecked	Unchecked	Checked	Unchecked	Checked	Checked	Unchecked	Unchecked	Checked	Unchecked	Unchecked		No	Unchecked	Unchecked	Unchecked	Unchecked	Unchecked	Unchecked	Unchecked	Unchecked	Unchecked	Unchecked	Unchecked
724	0	1	0	Baseline	Control	1	Amasaman	2	0	1	1	3	Yes	Unchecked	Checked	Unchecked	Postnatal care	40	Yes	CURRENTLY MARRIED	Junior secondary/high education	With a group of clients	Yes	Yes	Yes	Unchecked	Unchecked	Checked	Unchecked	Checked	Checked	Unchecked	Unchecked	Checked	Unchecked	Unchecked		No	Unchecked	Unchecked	Unchecked	Unchecked	Unchecked	Unchecked	Unchecked	Unchecked	Unchecked	Unchecked	Unchecked
725	0	1	0	Baseline	Control	1	Amasaman	0	0	1	1	3	Yes	Unchecked	Checked	Unchecked	Postnatal care	32	Yes	CURRENTLY MARRIED	Junior secondary/high education	With a group of clients	Yes	Yes	Yes	Unchecked	Unchecked	Checked	Unchecked	Checked	Checked	Unchecked	Unchecked	Checked	Unchecked	Unchecked		No	Unchecked	Unchecked	Unchecked	Unchecked	Unchecked	Unchecked	Unchecked	Unchecked	Unchecked	Unchecked	Unchecked
726	0	1	0	Baseline	Control	1	Amasaman	0	0	1	1	3	Yes	Unchecked	Checked	Unchecked	Postnatal care	32	Yes	CURRENTLY MARRIED	Junior secondary/high education	With a group of clients	Yes	Yes	Yes	Unchecked	Unchecked	Checked	Unchecked	Checked	Checked	Unchecked	Unchecked	Checked	Unchecked	Unchecked		No	Unchecked	Unchecked	Unchecked	Unchecked	Unchecked	Unchecked	Unchecked	Unchecked	Unchecked	Unchecked	Unchecked
727	0	1	0	Baseline	Control	1	Amasaman	0	0	1	1	2	Yes	Unchecked	Checked	Unchecked	Postnatal care	27	Yes	CURRENTLY MARRIED	Primary education	With a group of clients	Yes	Yes	Yes	Unchecked	Unchecked	Checked	Unchecked	Checked	Checked	Unchecked	Unchecked	Checked	Unchecked	Unchecked		No	Unchecked	Unchecked	Unchecked	Unchecked	Unchecked	Unchecked	Unchecked	Unchecked	Unchecked	Unchecked	Unchecked
728	0	1	0	Baseline	Control	1	Amasaman	0	0	1	1	3	Yes	Unchecked	Checked	Unchecked	Postnatal care	30	Yes	CURRENTLY MARRIED	Junior secondary/high education	With a group of clients	Yes	Yes	Yes	Unchecked	Unchecked	Checked	Unchecked	Checked	Checked	Unchecked	Unchecked	Checked	Unchecked	Unchecked		No	Unchecked	Unchecked	Unchecked	Unchecked	Unchecked	Unchecked	Unchecked	Unchecked	Unchecked	Unchecked	Unchecked
729	0	1	0	Baseline	Control	1	Amasaman	0	0	1	1	3	Yes	Unchecked	Checked	Unchecked	Postnatal care	32	Yes	CURRENTLY MARRIED	Junior secondary/high education	Individually	Yes	Yes	Yes	Unchecked	Unchecked	Checked	Unchecked	Checked	Checked	Unchecked	Unchecked	Checked	Unchecked	Unchecked		No	Unchecked	Unchecked	Unchecked	Unchecked	Unchecked	Unchecked	Unchecked	Unchecked	Unchecked	Unchecked	Unchecked
730	0	1	0	Baseline	Control	1	Amasaman	0	0	1	1	4	Yes	Unchecked	Checked	Unchecked	Postnatal care	30	Yes	COHABITATING	Senior secondary/high education	With a group of clients	Yes	Yes	Yes	Checked	Unchecked	Checked	Unchecked	Checked	Checked	Unchecked	Unchecked	Checked	Checked	Unchecked		No	Unchecked	Unchecked	Unchecked	Unchecked	Unchecked	Unchecked	Unchecked	Unchecked	Unchecked	Unchecked	Unchecked
731	0	1	0	Baseline	Control	1	Amasaman	0	0	1	6	3	Yes	Unchecked	Checked	Unchecked	Postnatal care	15	No	SINGLE	Junior secondary/high education	With a group of clients	Yes	Yes	Yes	Checked	Unchecked	Checked	Unchecked	Checked	Checked	Unchecked	Unchecked	Checked	Checked	Unchecked		No	Unchecked	Unchecked	Unchecked	Unchecked	Unchecked	Unchecked	Unchecked	Unchecked	Unchecked	Unchecked	Unchecked
732	0	1	0	Baseline	Control	1	Amasaman	1	0	1	1	3	Yes	Unchecked	Checked	Unchecked	Postnatal care	19	Yes	COHABITATING	Junior secondary/high education	With a group of clients	Yes	Yes	Yes	Checked	Unchecked	Checked	Unchecked	Checked	Checked	Unchecked	Unchecked	Checked	Checked	Unchecked		No	Unchecked	Unchecked	Unchecked	Unchecked	Unchecked	Unchecked	Unchecked	Unchecked	Unchecked	Unchecked	Unchecked
733	0	1	0	Baseline	Control	1	Amasaman	1	0	1	1	2	Yes	Unchecked	Checked	Unchecked	Postnatal care	26	Yes	COHABITATING	Primary education	With a group of clients	Yes	Yes	Yes	Checked	Unchecked	Checked	Unchecked	Checked	Checked	Unchecked	Unchecked	Checked	Checked	Unchecked		No	Unchecked	Unchecked	Unchecked	Unchecked	Unchecked	Unchecked	Unchecked	Unchecked	Unchecked	Unchecked	Unchecked
734	0	1	0	Baseline	Control	1	Amasaman	1	0	1	1	2	Yes	Unchecked	Checked	Unchecked	Postnatal care	34	Yes	CURRENTLY MARRIED	Primary education	With a group of clients	Yes	Yes	Yes	Checked	Unchecked	Checked	Unchecked	Checked	Checked	Unchecked	Unchecked	Checked	Checked	Unchecked		No	Unchecked	Unchecked	Unchecked	Unchecked	Unchecked	Unchecked	Unchecked	Unchecked	Unchecked	Unchecked	Unchecked
735	0	1	0	Baseline	Control	1	Amasaman	2	0	4	1	3	Yes	Unchecked	Checked	Unchecked	Postnatal care	38	Yes	CURRENTLY MARRIED	Junior secondary/high education	With a group of clients	Yes	Yes	Yes	Unchecked	Checked	Checked	Unchecked	Checked	Checked	Unchecked	Unchecked	Checked	Checked	Unchecked		No	Unchecked	Unchecked	Unchecked	Unchecked	Unchecked	Unchecked	Unchecked	Unchecked	Unchecked	Unchecked	Unchecked
736	0	1	0	Baseline	Control	1	Amasaman	0	0	4	6	4	Yes	Unchecked	Checked	Unchecked	Postnatal care	21	No	SINGLE	Senior secondary/high education	With a group of clients	Yes	Yes	Yes	Unchecked	Checked	Checked	Unchecked	Checked	Checked	Unchecked	Unchecked	Checked	Checked	Unchecked		No	Unchecked	Unchecked	Unchecked	Unchecked	Unchecked	Unchecked	Unchecked	Unchecked	Unchecked	Unchecked	Unchecked
737	0	1	0	Baseline	Control	1	Amasaman	0	0	4	1	4	Yes	Unchecked	Checked	Unchecked	Postnatal care	37	Yes	CURRENTLY MARRIED	Senior secondary/high education	With a group of clients	Yes	Yes	Yes	Unchecked	Checked	Checked	Unchecked	Checked	Checked	Unchecked	Unchecked	Checked	Checked	Unchecked		Yes	Unchecked	Checked	Unchecked	Unchecked	Unchecked	Unchecked	Unchecked	Unchecked	Unchecked	Unchecked	Unchecked
738	0	1	0	Baseline	Control	1	Amasaman	0	0	1	1	3	Yes	Unchecked	Checked	Unchecked	Postnatal care	37	Yes	CURRENTLY MARRIED	Junior secondary/high education	With a group of clients	Yes	Yes	Yes	Unchecked	Unchecked	Checked	Unchecked	Checked	Checked	Unchecked	Unchecked	Checked	Checked	Unchecked		No	Unchecked	Unchecked	Unchecked	Unchecked	Unchecked	Unchecked	Unchecked	Unchecked	Unchecked	Unchecked	Unchecked
739	0	1	0	Baseline	Control	1	Amasaman	0	0	1	1	3	Yes	Unchecked	Checked	Unchecked	Postnatal care	24	Yes	CURRENTLY MARRIED	Junior secondary/high education	With a group of clients	Yes	Yes	Yes	Unchecked	Unchecked	Checked	Unchecked	Checked	Checked	Unchecked	Unchecked	Checked	Checked	Unchecked		No	Unchecked	Unchecked	Unchecked	Unchecked	Unchecked	Unchecked	Unchecked	Unchecked	Unchecked	Unchecked	Unchecked
740	0	1	0	Baseline	Control	1	Amasaman	0	0	1	1	4	Yes	Unchecked	Checked	Unchecked	Postnatal care	24	Yes	COHABITATING	Senior secondary/high education	With a group of clients	Yes	Yes	Yes	Unchecked	Unchecked	Checked	Unchecked	Checked	Checked	Unchecked	Unchecked	Checked	Checked	Unchecked		No	Unchecked	Unchecked	Unchecked	Unchecked	Unchecked	Unchecked	Unchecked	Unchecked	Unchecked	Unchecked	Unchecked
741	0	1	0	Baseline	Control	1	Amasaman	0	0	1	1	3	Yes	Unchecked	Checked	Unchecked	Postnatal care	37	Yes	CURRENTLY MARRIED	Junior secondary/high education	With a group of clients	Yes	Yes	Yes	Unchecked	Unchecked	Checked	Unchecked	Checked	Checked	Unchecked	Unchecked	Checked	Checked	Unchecked		No	Unchecked	Unchecked	Unchecked	Unchecked	Unchecked	Unchecked	Unchecked	Unchecked	Unchecked	Unchecked	Unchecked
742	0	1	0	Baseline	Control	1	Amasaman	1	0	1	1	3	Yes	Unchecked	Checked	Unchecked	Postnatal care	23	Yes	CURRENTLY MARRIED	Junior secondary/high education	With a group of clients	Yes	Yes	Yes	Unchecked	Unchecked	Checked	Unchecked	Checked	Checked	Unchecked	Unchecked	Checked	Checked	Unchecked		No	Unchecked	Unchecked	Unchecked	Unchecked	Unchecked	Unchecked	Unchecked	Unchecked	Unchecked	Unchecked	Unchecked
743	0	1	0	Baseline	Control	1	Amasaman	0	0	4	1	2	Yes	Unchecked	Checked	Unchecked	Postnatal care	40	Yes	CURRENTLY MARRIED	Primary education	With a group of clients	Yes	Yes	Yes	Unchecked	Checked	Checked	Unchecked	Checked	Checked	Unchecked	Checked	Checked	Unchecked	Unchecked		No	Unchecked	Unchecked	Unchecked	Unchecked	Unchecked	Unchecked	Unchecked	Unchecked	Unchecked	Unchecked	Unchecked
744	0	1	0	Baseline	Control	1	Amasaman	0	0	4	6	3	Yes	Unchecked	Checked	Unchecked	Postnatal care	17	No	SINGLE	Junior secondary/high education	With a group of clients	Yes	Yes	Yes	Unchecked	Checked	Checked	Unchecked	Checked	Checked	Unchecked	Unchecked	Checked	Unchecked	Unchecked		No	Unchecked	Unchecked	Unchecked	Unchecked	Unchecked	Unchecked	Unchecked	Unchecked	Unchecked	Unchecked	Unchecked
745	0	0	1	Baseline	Control	1	Nsawam	0	1	1	6	4	Yes	Unchecked	Unchecked	Checked	Postnatal care	29	No	SINGLE	Senior secondary/high education	With a group of clients	Yes	Yes	Yes	Checked	Checked	Checked	Unchecked	Checked	Checked	Unchecked	Unchecked	Checked	Checked	Unchecked		No	Unchecked	Unchecked	Unchecked	Unchecked	Unchecked	Unchecked	Unchecked	Unchecked	Unchecked	Unchecked	Unchecked
746	0	0	1	Baseline	Control	1	Nsawam	0	1	1	1	6	Yes	Unchecked	Unchecked	Checked	Postnatal care	23	Yes	CURRENTLY MARRIED	Tertiary Education	With a group of clients	Yes	Yes	Yes	Checked	Checked	Checked	Unchecked	Checked	Checked	Unchecked	Unchecked	Checked	Checked	Unchecked		No	Unchecked	Unchecked	Unchecked	Unchecked	Unchecked	Unchecked	Unchecked	Unchecked	Unchecked	Unchecked	Unchecked
747	0	0	1	Baseline	Control	1	Nsawam	0	1	1	6	4	Yes	Unchecked	Unchecked	Checked	Postnatal care	28	No	SINGLE	Senior secondary/high education	With a group of clients	Yes	Yes	Yes	Checked	Checked	Checked	Unchecked	Checked	Checked	Unchecked	Unchecked	Checked	Checked	Unchecked		No	Unchecked	Unchecked	Unchecked	Unchecked	Unchecked	Unchecked	Unchecked	Unchecked	Unchecked	Unchecked	Unchecked
748	0	0	1	Baseline	Control	1	Nsawam	0	1	4	6	3	Yes	Unchecked	Unchecked	Checked	Postnatal care	20	No	SINGLE	Junior secondary/high education	With a group of clients	Yes	Yes	Yes	Checked	Checked	Checked	Unchecked	Checked	Checked	Unchecked	Unchecked	Checked	Checked	Unchecked		No	Unchecked	Unchecked	Unchecked	Unchecked	Unchecked	Unchecked	Unchecked	Unchecked	Unchecked	Unchecked	Unchecked
749	0	0	1	Baseline	Control	1	Nsawam	0	1	4	6	3	Yes	Unchecked	Unchecked	Checked	Postnatal care	26	No	SINGLE	Junior secondary/high education	With a group of clients	Yes	Yes	Yes	Checked	Checked	Checked	Unchecked	Checked	Checked	Unchecked	Unchecked	Checked	Checked	Unchecked		No	Unchecked	Unchecked	Unchecked	Unchecked	Unchecked	Unchecked	Unchecked	Unchecked	Unchecked	Unchecked	Unchecked
750	0	0	1	Baseline	Control	1	Nsawam	0	1	4	6	3	Yes	Unchecked	Unchecked	Checked	Postnatal care	22	No	SINGLE	Junior secondary/high education	With a group of clients	Yes	Yes	Yes	Checked	Checked	Checked	Unchecked	Checked	Checked	Unchecked	Unchecked	Checked	Checked	Unchecked		No	Unchecked	Unchecked	Unchecked	Unchecked	Unchecked	Unchecked	Unchecked	Unchecked	Unchecked	Unchecked	Unchecked
751	0	0	1	Baseline	Control	1	Nsawam	0	1	4	1	3	Yes	Unchecked	Unchecked	Checked	Postnatal care	37	Yes	CURRENTLY MARRIED	Junior secondary/high education	With a group of clients	Yes	Yes	Yes	Checked	Checked	Checked	Unchecked	Checked	Checked	Unchecked	Unchecked	Checked	Checked	Unchecked		Yes	Unchecked	Checked	Unchecked	Unchecked	Unchecked	Unchecked	Unchecked	Unchecked	Unchecked	Unchecked	Unchecked
752	0	0	1	Baseline	Control	1	Nsawam	3	1	4	1	3	Yes	Unchecked	Unchecked	Checked	Postnatal care	40	No	COHABITATING	Junior secondary/high education	With a group of clients	Yes	Yes	Yes	Checked	Checked	Checked	Unchecked	Checked	Checked	Unchecked	Unchecked	Checked	Checked	Unchecked		No	Unchecked	Unchecked	Unchecked	Unchecked	Unchecked	Unchecked	Unchecked	Unchecked	Unchecked	Unchecked	Unchecked
753	0	0	1	Baseline	Control	1	Nsawam	0	1	4	6	3	Yes	Unchecked	Unchecked	Checked	Postnatal care	29	No	SINGLE	Junior secondary/high education	With a group of clients	Yes	Yes	Yes	Checked	Checked	Checked	Unchecked	Checked	Checked	Unchecked	Unchecked	Checked	Checked	Unchecked		No	Unchecked	Unchecked	Unchecked	Unchecked	Unchecked	Unchecked	Unchecked	Unchecked	Unchecked	Unchecked	Unchecked
754	0	0	1	Baseline	Control	1	Nsawam	1	1	4	1	3	Yes	Unchecked	Unchecked	Checked	Postnatal care	36	Yes	CURRENTLY MARRIED	Junior secondary/high education	With a group of clients	Yes	Yes	Yes	Checked	Checked	Checked	Unchecked	Checked	Checked	Unchecked	Unchecked	Checked	Checked	Unchecked		No	Unchecked	Unchecked	Unchecked	Unchecked	Unchecked	Unchecked	Unchecked	Unchecked	Unchecked	Unchecked	Unchecked
755	0	0	1	Baseline	Control	1	Nsawam	0	1	1	1	4	Yes	Unchecked	Unchecked	Checked	Postnatal care	24	Yes	CURRENTLY MARRIED	Senior secondary/high education	With a group of clients	Yes	Yes	Yes	Checked	Checked	Checked	Unchecked	Checked	Checked	Unchecked	Unchecked	Checked	Checked	Unchecked		No	Unchecked	Unchecked	Unchecked	Unchecked	Unchecked	Unchecked	Unchecked	Unchecked	Unchecked	Unchecked	Unchecked
756	0	0	1	Baseline	Control	1	Nsawam	0	1	1	1	4	Yes	Unchecked	Unchecked	Checked	Postnatal care	22	Yes	CURRENTLY MARRIED	Senior secondary/high education	With a group of clients	Yes	Yes	Yes	Checked	Checked	Checked	Unchecked	Checked	Checked	Unchecked	Unchecked	Checked	Checked	Unchecked		No	Unchecked	Unchecked	Unchecked	Unchecked	Unchecked	Unchecked	Unchecked	Unchecked	Unchecked	Unchecked	Unchecked
757	0	0	1	Baseline	Control	1	Nsawam	0	1	1	1	4	Yes	Unchecked	Unchecked	Checked	Postnatal care	40	Yes	CURRENTLY MARRIED	Vocational Education	With a group of clients	Yes	Yes	Yes	Checked	Checked	Checked	Unchecked	Checked	Checked	Unchecked	Unchecked	Checked	Checked	Unchecked		No	Unchecked	Unchecked	Unchecked	Unchecked	Unchecked	Unchecked	Unchecked	Unchecked	Unchecked	Unchecked	Unchecked
758	0	0	1	Baseline	Control	1	Nsawam	0	1	1	1	6	Yes	Unchecked	Unchecked	Checked	Postnatal care	31	Yes	CURRENTLY MARRIED	Tertiary Education	With a group of clients	Yes	Yes	Yes	Checked	Checked	Checked	Unchecked	Checked	Checked	Unchecked	Unchecked	Checked	Checked	Unchecked		No	Unchecked	Unchecked	Unchecked	Unchecked	Unchecked	Unchecked	Unchecked	Unchecked	Unchecked	Unchecked	Unchecked
759	0	0	1	Baseline	Control	1	Nsawam	0	1	1	6	3	Yes	Unchecked	Unchecked	Checked	Postnatal care	30	No	SINGLE	Junior secondary/high education	With a group of clients	Yes	Yes	Yes	Checked	Checked	Checked	Unchecked	Checked	Checked	Unchecked	Unchecked	Checked	Checked	Unchecked		No	Unchecked	Unchecked	Unchecked	Unchecked	Unchecked	Unchecked	Unchecked	Unchecked	Unchecked	Unchecked	Unchecked
760	0	0	1	Baseline	Control	1	Nsawam	0	1	1	1	4	Yes	Unchecked	Unchecked	Checked	Postnatal care	24	Yes	CURRENTLY MARRIED	Senior secondary/high education	With a group of clients	Yes	Yes	Yes	Checked	Checked	Checked	Unchecked	Checked	Checked	Unchecked	Unchecked	Checked	Checked	Unchecked		No	Unchecked	Unchecked	Unchecked	Unchecked	Unchecked	Unchecked	Unchecked	Unchecked	Unchecked	Unchecked	Unchecked
761	0	0	1	Baseline	Control	1	Nsawam	0	1	1	6	4	Yes	Unchecked	Unchecked	Checked	Postnatal care	31	No	SINGLE	Senior secondary/high education	With a group of clients	Yes	Yes	Yes	Checked	Checked	Checked	Unchecked	Checked	Checked	Unchecked	Unchecked	Checked	Checked	Unchecked		No	Unchecked	Unchecked	Unchecked	Unchecked	Unchecked	Unchecked	Unchecked	Unchecked	Unchecked	Unchecked	Unchecked
762	0	0	1	Baseline	Control	1	Nsawam	0	1	1	1	3	Yes	Unchecked	Unchecked	Checked	Postnatal care	30	Yes	CURRENTLY MARRIED	Junior secondary/high education	With a group of clients	Yes	Yes	Yes	Checked	Checked	Checked	Unchecked	Checked	Checked	Unchecked	Unchecked	Checked	Checked	Unchecked		No	Unchecked	Unchecked	Unchecked	Unchecked	Unchecked	Unchecked	Unchecked	Unchecked	Unchecked	Unchecked	Unchecked
763	0	0	1	Baseline	Control	1	Nsawam	0	1	1	6	3	Yes	Unchecked	Unchecked	Checked	Postnatal care	23	No	SINGLE	Junior secondary/high education	With a group of clients	Yes	Yes	Yes	Checked	Checked	Checked	Unchecked	Checked	Checked	Unchecked	Unchecked	Checked	Checked	Unchecked		No	Unchecked	Unchecked	Unchecked	Unchecked	Unchecked	Unchecked	Unchecked	Unchecked	Unchecked	Unchecked	Unchecked
764	0	0	1	Baseline	Control	1	Nsawam	0	1	1	6	4	Yes	Unchecked	Unchecked	Checked	Postnatal care	28	No	SINGLE	Senior secondary/high education	With a group of clients	Yes	Yes	Yes	Checked	Checked	Checked	Unchecked	Checked	Checked	Unchecked	Unchecked	Checked	Checked	Unchecked		No	Unchecked	Unchecked	Unchecked	Unchecked	Unchecked	Unchecked	Unchecked	Unchecked	Unchecked	Unchecked	Unchecked
765	0	0	1	Baseline	Control	1	Nsawam	0	1	1	6	4	Yes	Unchecked	Unchecked	Checked	Postnatal care	24	No	SINGLE	Senior secondary/high education	With a group of clients	Yes	Yes	Yes	Checked	Checked	Checked	Unchecked	Checked	Checked	Unchecked	Unchecked	Checked	Checked	Unchecked		No	Unchecked	Unchecked	Unchecked	Unchecked	Unchecked	Unchecked	Unchecked	Unchecked	Unchecked	Unchecked	Unchecked
766	0	0	1	Baseline	Control	1	Nsawam	0	1	1	1	2	Yes	Unchecked	Unchecked	Checked	Postnatal care	30	No	COHABITATING	Primary education	With a group of clients	Yes	Yes	Yes	Checked	Checked	Checked	Unchecked	Checked	Checked	Unchecked	Unchecked	Checked	Checked	Unchecked		No	Unchecked	Unchecked	Unchecked	Unchecked	Unchecked	Unchecked	Unchecked	Unchecked	Unchecked	Unchecked	Unchecked
767	0	0	1	Baseline	Control	1	Nsawam	0	1	4	1	4	Yes	Unchecked	Unchecked	Checked	Postnatal care	33	Yes	CURRENTLY MARRIED	Senior secondary/high education	With a group of clients	Yes	Yes	Yes	Checked	Checked	Checked	Unchecked	Checked	Checked	Unchecked	Unchecked	Checked	Checked	Unchecked		Yes	Unchecked	Checked	Unchecked	Unchecked	Unchecked	Unchecked	Unchecked	Unchecked	Unchecked	Unchecked	Unchecked
768	0	0	1	Baseline	Control	1	Nsawam	0	1	4	1	2	Yes	Unchecked	Unchecked	Checked	Postnatal care	40	Yes	CURRENTLY MARRIED	Primary education	With a group of clients	Yes	Yes	Yes	Checked	Checked	Checked	Unchecked	Checked	Checked	Unchecked	Unchecked	Checked	Checked	Unchecked		Yes	Unchecked	Checked	Unchecked	Unchecked	Unchecked	Unchecked	Unchecked	Unchecked	Unchecked	Unchecked	Unchecked
769	0	0	1	Baseline	Control	1	Nsawam	0	1	4	1	3	Yes	Unchecked	Unchecked	Checked	Postnatal care	27	Yes	CURRENTLY MARRIED	Junior secondary/high education	With a group of clients	Yes	Yes	Yes	Checked	Checked	Checked	Unchecked	Checked	Checked	Unchecked	Unchecked	Checked	Checked	Unchecked		Yes	Unchecked	Checked	Unchecked	Unchecked	Unchecked	Unchecked	Unchecked	Unchecked	Unchecked	Unchecked	Unchecked
770	0	0	1	Baseline	Control	1	Nsawam	0	1	4	1	3	Yes	Unchecked	Unchecked	Checked	Postnatal care	36	Yes	CURRENTLY MARRIED	Junior secondary/high education	With a group of clients	Yes	Yes	Yes	Checked	Checked	Checked	Unchecked	Checked	Checked	Unchecked	Unchecked	Checked	Checked	Unchecked		No	Unchecked	Unchecked	Unchecked	Unchecked	Unchecked	Unchecked	Unchecked	Unchecked	Unchecked	Unchecked	Unchecked
771	0	0	1	Baseline	Control	1	Nsawam	0	1	1	1	6	Yes	Unchecked	Unchecked	Checked	Postnatal care	30	Yes	CURRENTLY MARRIED	Tertiary Education	With a group of clients	Yes	Yes	Yes	Checked	Checked	Checked	Unchecked	Checked	Checked	Unchecked	Unchecked	Checked	Checked	Unchecked		No	Unchecked	Unchecked	Unchecked	Unchecked	Unchecked	Unchecked	Unchecked	Unchecked	Unchecked	Unchecked	Unchecked
772	0	0	1	Baseline	Control	1	Nsawam	0	1	1	1	4	Yes	Unchecked	Unchecked	Checked	Postnatal care	41	Yes	CURRENTLY MARRIED	Senior secondary/high education	With a group of clients	Yes	Yes	Yes	Checked	Checked	Checked	Unchecked	Checked	Checked	Unchecked	Unchecked	Checked	Checked	Unchecked		No	Unchecked	Unchecked	Unchecked	Unchecked	Unchecked	Unchecked	Unchecked	Unchecked	Unchecked	Unchecked	Unchecked
773	0	0	1	Baseline	Control	1	Nsawam	0	1	1	6	3	Yes	Unchecked	Unchecked	Checked	Postnatal care	39	No	SINGLE	Junior secondary/high education	With a group of clients	Yes	Yes	Yes	Checked	Checked	Checked	Unchecked	Checked	Checked	Unchecked	Unchecked	Checked	Checked	Unchecked		No	Unchecked	Unchecked	Unchecked	Unchecked	Unchecked	Unchecked	Unchecked	Unchecked	Unchecked	Unchecked	Unchecked
774	0	0	1	Baseline	Control	1	Nsawam	0	1	1	6	2	Yes	Unchecked	Unchecked	Checked	Postnatal care	15	No	SINGLE	Primary education	With a group of clients	Yes	Yes	Yes	Checked	Checked	Checked	Unchecked	Checked	Checked	Unchecked	Unchecked	Checked	Checked	Unchecked		No	Unchecked	Unchecked	Unchecked	Unchecked	Unchecked	Unchecked	Unchecked	Unchecked	Unchecked	Unchecked	Unchecked
775	0	0	1	Baseline	Control	1	Nsawam	0	1	1	6	4	Yes	Unchecked	Unchecked	Checked	Postnatal care	30	No	SINGLE	Senior secondary/high education	With a group of clients	Yes	Yes	Yes	Checked	Checked	Checked	Unchecked	Checked	Checked	Unchecked	Unchecked	Checked	Checked	Unchecked		No	Unchecked	Unchecked	Unchecked	Unchecked	Unchecked	Unchecked	Unchecked	Unchecked	Unchecked	Unchecked	Unchecked
776	0	0	1	Baseline	Control	1	Nsawam	0	1	1	1	4	Yes	Unchecked	Unchecked	Checked	Postnatal care	16	No	COHABITATING	Senior secondary/high education	Individually	Yes	Yes	Yes	Checked	Checked	Checked	Unchecked	Checked	Checked	Unchecked	Unchecked	Checked	Checked	Unchecked		No	Unchecked	Unchecked	Unchecked	Unchecked	Unchecked	Unchecked	Unchecked	Unchecked	Unchecked	Unchecked	Unchecked
777	0	0	1	Baseline	Control	1	Nsawam	0	1	1	1	2	Yes	Unchecked	Unchecked	Checked	Postnatal care	40	Yes	CURRENTLY MARRIED	Primary education	Individually	Yes	Yes	Yes	Checked	Checked	Checked	Unchecked	Checked	Checked	Unchecked	Unchecked	Checked	Checked	Unchecked		No	Unchecked	Unchecked	Unchecked	Unchecked	Unchecked	Unchecked	Unchecked	Unchecked	Unchecked	Unchecked	Unchecked
778	0	0	1	Baseline	Control	1	Nsawam	0	1	4	1	3	Yes	Unchecked	Unchecked	Checked	Postnatal care	35	Yes	CURRENTLY MARRIED	Junior secondary/high education	With a group of clients	Yes	Yes	Yes	Checked	Checked	Checked	Unchecked	Checked	Checked	Unchecked	Unchecked	Checked	Checked	Unchecked		Yes	Unchecked	Checked	Unchecked	Unchecked	Unchecked	Unchecked	Unchecked	Unchecked	Unchecked	Unchecked	Unchecked
779	0	0	1	Baseline	Control	1	Nsawam	0	1	4	1	2	Yes	Unchecked	Unchecked	Checked	Postnatal care	40	Yes	CURRENTLY MARRIED	Primary education	With a group of clients	Yes	Yes	Yes	Checked	Checked	Checked	Unchecked	Checked	Checked	Unchecked	Unchecked	Checked	Checked	Unchecked		Yes	Unchecked	Checked	Unchecked	Unchecked	Unchecked	Unchecked	Unchecked	Unchecked	Unchecked	Unchecked	Unchecked
780	0	0	1	Baseline	Control	1	Nsawam	0	1	4	1	3	Yes	Unchecked	Unchecked	Checked	Postnatal care	35	Yes	CURRENTLY MARRIED	Junior secondary/high education	With a group of clients	Yes	Yes	Yes	Checked	Checked	Checked	Unchecked	Checked	Checked	Unchecked	Unchecked	Checked	Checked	Unchecked		No	Unchecked	Unchecked	Unchecked	Unchecked	Unchecked	Unchecked	Unchecked	Unchecked	Unchecked	Unchecked	Unchecked
781	0	0	1	Baseline	Control	1	Nsawam	0	1	1	1	4	Yes	Unchecked	Unchecked	Checked	Postnatal care	33	Yes	CURRENTLY MARRIED	Senior secondary/high education	With a group of clients	Yes	Yes	Yes	Checked	Checked	Checked	Unchecked	Checked	Checked	Unchecked	Unchecked	Checked	Checked	Unchecked		No	Unchecked	Unchecked	Unchecked	Unchecked	Unchecked	Unchecked	Unchecked	Unchecked	Unchecked	Unchecked	Unchecked
782	0	0	1	Baseline	Control	1	Nsawam	0	1	1	1	2	Yes	Unchecked	Unchecked	Checked	Postnatal care	30	Yes	CURRENTLY MARRIED	Primary education	With a group of clients	Yes	Yes	Yes	Checked	Checked	Checked	Unchecked	Checked	Checked	Unchecked	Unchecked	Checked	Checked	Unchecked		No	Unchecked	Unchecked	Unchecked	Unchecked	Unchecked	Unchecked	Unchecked	Unchecked	Unchecked	Unchecked	Unchecked
783	0	0	1	Baseline	Control	1	Nsawam	0	1	1	6	3	Yes	Unchecked	Unchecked	Checked	Postnatal care	27	No	SINGLE	Junior secondary/high education	With a group of clients	Yes	Yes	Yes	Checked	Checked	Checked	Unchecked	Checked	Checked	Unchecked	Unchecked	Checked	Checked	Unchecked		No	Unchecked	Unchecked	Unchecked	Unchecked	Unchecked	Unchecked	Unchecked	Unchecked	Unchecked	Unchecked	Unchecked
784	0	0	1	Baseline	Control	1	Nsawam	0	1	1	1	4	Yes	Unchecked	Unchecked	Checked	Postnatal care	25	Yes	CURRENTLY MARRIED	Senior secondary/high education	With a group of clients	Yes	Yes	Yes	Checked	Checked	Checked	Unchecked	Checked	Checked	Unchecked	Unchecked	Checked	Checked	Unchecked		No	Unchecked	Unchecked	Unchecked	Unchecked	Unchecked	Unchecked	Unchecked	Unchecked	Unchecked	Unchecked	Unchecked
785	0	0	1	Baseline	Control	1	Nsawam	0	1	1	1	4	Yes	Unchecked	Unchecked	Checked	Postnatal care	29	No	COHABITATING	Senior secondary/high education	With a group of clients	Yes	Yes	Yes	Checked	Checked	Checked	Unchecked	Checked	Checked	Unchecked	Unchecked	Checked	Checked	Unchecked		No	Unchecked	Unchecked	Unchecked	Unchecked	Unchecked	Unchecked	Unchecked	Unchecked	Unchecked	Unchecked	Unchecked
786	0	0	1	Baseline	Control	1	Nsawam	0	1	1	6	6	Yes	Unchecked	Unchecked	Checked	Postnatal care	30	No	SINGLE	Tertiary Education	With a group of clients	Yes	Yes	Yes	Checked	Checked	Checked	Unchecked	Checked	Checked	Unchecked	Unchecked	Checked	Checked	Unchecked		No	Unchecked	Unchecked	Unchecked	Unchecked	Unchecked	Unchecked	Unchecked	Unchecked	Unchecked	Unchecked	Unchecked
787	0	0	1	Baseline	Control	1	Nsawam	0	0	1	6	3	Yes	Unchecked	Unchecked	Checked	Postnatal care	16	No	SINGLE	Junior secondary/high education	Individually	Yes	Yes	Yes	Checked	Checked	Unchecked	Unchecked	Checked	Checked	Unchecked	Unchecked	Checked	Checked	Unchecked		No	Unchecked	Unchecked	Unchecked	Unchecked	Unchecked	Unchecked	Unchecked	Unchecked	Unchecked	Unchecked	Unchecked
788	0	0	1	Baseline	Control	1	Nsawam	0	1	1	6	6	Yes	Unchecked	Unchecked	Checked	Postnatal care	29	No	SINGLE	Tertiary Education	With a group of clients	Yes	Yes	Yes	Checked	Checked	Checked	Unchecked	Checked	Checked	Unchecked	Unchecked	Checked	Checked	Unchecked		No	Unchecked	Unchecked	Unchecked	Unchecked	Unchecked	Unchecked	Unchecked	Unchecked	Unchecked	Unchecked	Unchecked
789	0	0	1	Baseline	Control	1	Nsawam	0	1	4	1	4	Yes	Unchecked	Unchecked	Checked	Postnatal care	31	Yes	CURRENTLY MARRIED	Senior secondary/high education	With a group of clients	Yes	Yes	Yes	Checked	Checked	Checked	Unchecked	Checked	Checked	Unchecked	Unchecked	Checked	Checked	Unchecked		No	Unchecked	Unchecked	Unchecked	Unchecked	Unchecked	Unchecked	Unchecked	Unchecked	Unchecked	Unchecked	Unchecked
790	0	0	1	Baseline	Control	1	Nsawam	0	1	4	1	4	Yes	Unchecked	Unchecked	Checked	Postnatal care	32	Yes	CURRENTLY MARRIED	Senior secondary/high education	With a group of clients	Yes	Yes	Yes	Checked	Checked	Checked	Unchecked	Checked	Checked	Unchecked	Unchecked	Checked	Checked	Unchecked		Yes	Unchecked	Checked	Unchecked	Unchecked	Unchecked	Unchecked	Unchecked	Unchecked	Unchecked	Unchecked	Unchecked
791	0	0	1	Baseline	Control	1	Nsawam	0	1	4	6	2	Yes	Unchecked	Unchecked	Checked	Postnatal care	15	No	SINGLE	Primary education	With a group of clients	Yes	Yes	Yes	Checked	Checked	Checked	Unchecked	Checked	Checked	Unchecked	Unchecked	Checked	Checked	Unchecked		No	Unchecked	Unchecked	Unchecked	Unchecked	Unchecked	Unchecked	Unchecked	Unchecked	Unchecked	Unchecked	Unchecked
792	0	0	1	Baseline	Control	1	Nsawam	0	1	4	1	3	Yes	Unchecked	Unchecked	Checked	Postnatal care	20	Yes	CURRENTLY MARRIED	Junior secondary/high education	With a group of clients	Yes	Yes	Yes	Checked	Checked	Checked	Unchecked	Checked	Checked	Unchecked	Unchecked	Checked	Checked	Unchecked		No	Unchecked	Unchecked	Unchecked	Unchecked	Unchecked	Unchecked	Unchecked	Unchecked	Unchecked	Unchecked	Unchecked
793	0	0	1	Baseline	Control	1	Nsawam	0	1	4	1	4	Yes	Unchecked	Unchecked	Checked	Postnatal care	35	No	CURRENTLY MARRIED	Senior secondary/high education	Individually	Yes	Yes	Yes	Checked	Checked	Checked	Unchecked	Checked	Checked	Unchecked	Unchecked	Checked	Checked	Unchecked		No	Unchecked	Unchecked	Unchecked	Unchecked	Unchecked	Unchecked	Unchecked	Unchecked	Unchecked	Unchecked	Unchecked
794	0	0	1	Baseline	Control	1	Nsawam	0	1	1	1	3	Yes	Unchecked	Unchecked	Checked	Postnatal care	25	No	COHABITATING	Junior secondary/high education	Individually	Yes	Yes	Yes	Checked	Checked	Checked	Unchecked	Checked	Checked	Unchecked	Unchecked	Checked	Checked	Unchecked		No	Unchecked	Unchecked	Unchecked	Unchecked	Unchecked	Unchecked	Unchecked	Unchecked	Unchecked	Unchecked	Unchecked
795	0	0	1	Baseline	Control	1	Nsawam	0	1	4	6	3	Yes	Unchecked	Unchecked	Checked	Postnatal care	21	No	SINGLE	Junior secondary/high education	Individually	Yes	Yes	Yes	Checked	Checked	Checked	Unchecked	Checked	Checked	Unchecked	Unchecked	Checked	Checked	Unchecked		No	Unchecked	Unchecked	Unchecked	Unchecked	Unchecked	Unchecked	Unchecked	Unchecked	Unchecked	Unchecked	Unchecked
796	0	0	1	Baseline	Control	1	Nsawam	0	1	4	1	2	Yes	Unchecked	Unchecked	Checked	Postnatal care	27	No	COHABITATING	Primary education	Individually	Yes	Yes	Yes	Checked	Checked	Checked	Unchecked	Checked	Checked	Unchecked	Unchecked	Checked	Checked	Unchecked		No	Unchecked	Unchecked	Unchecked	Unchecked	Unchecked	Unchecked	Unchecked	Unchecked	Unchecked	Unchecked	Unchecked
797	0	0	1	Baseline	Control	1	Nsawam	0	1	4	6	3	Yes	Unchecked	Unchecked	Checked	Postnatal care	26	No	SINGLE	Junior secondary/high education	Individually	Yes	Yes	Yes	Checked	Checked	Checked	Unchecked	Checked	Checked	Unchecked	Unchecked	Checked	Checked	Unchecked		No	Unchecked	Unchecked	Unchecked	Unchecked	Unchecked	Unchecked	Unchecked	Unchecked	Unchecked	Unchecked	Unchecked
798	0	0	1	Baseline	Control	1	Nsawam	0	1	4	6	4	Yes	Unchecked	Unchecked	Checked	Postnatal care	30	No	SINGLE	Senior secondary/high education	Individually	Yes	Yes	Yes	Checked	Checked	Checked	Unchecked	Checked	Checked	Unchecked	Unchecked	Checked	Checked	Unchecked		No	Unchecked	Unchecked	Unchecked	Unchecked	Unchecked	Unchecked	Unchecked	Unchecked	Unchecked	Unchecked	Unchecked
799	0	0	1	Baseline	Control	1	Nsawam	0	1	1	1	4	Yes	Unchecked	Unchecked	Checked	Postnatal care	34	Yes	CURRENTLY MARRIED	Senior secondary/high education	With a group of clients	Yes	Yes	Yes	Checked	Checked	Checked	Unchecked	Checked	Checked	Unchecked	Unchecked	Checked	Checked	Unchecked		No	Unchecked	Unchecked	Unchecked	Unchecked	Unchecked	Unchecked	Unchecked	Unchecked	Unchecked	Unchecked	Unchecked
800	0	0	1	Baseline	Control	1	Nsawam	0	1	1	6	2	Yes	Unchecked	Unchecked	Checked	Postnatal care	26	No	SINGLE	Primary education	With a group of clients	Yes	Yes	Yes	Checked	Checked	Checked	Unchecked	Checked	Checked	Unchecked	Unchecked	Checked	Checked	Unchecked		No	Unchecked	Unchecked	Unchecked	Unchecked	Unchecked	Unchecked	Unchecked	Unchecked	Unchecked	Unchecked	Unchecked
801	0	0	1	Baseline	Control	1	Nsawam	0	1	1	1	3	Yes	Unchecked	Unchecked	Checked	Postnatal care	27	Yes	CURRENTLY MARRIED	Junior secondary/high education	With a group of clients	Yes	Yes	Yes	Checked	Checked	Checked	Unchecked	Checked	Checked	Unchecked	Unchecked	Checked	Checked	Unchecked		No	Unchecked	Unchecked	Unchecked	Unchecked	Unchecked	Unchecked	Unchecked	Unchecked	Unchecked	Unchecked	Unchecked
802	0	0	1	Baseline	Control	1	Nsawam	0	1	1	6	3	Yes	Unchecked	Unchecked	Checked	Postnatal care	20	No	SINGLE	Junior secondary/high education	With a group of clients	Yes	Yes	Yes	Checked	Checked	Checked	Unchecked	Checked	Checked	Unchecked	Unchecked	Checked	Checked	Unchecked		No	Unchecked	Unchecked	Unchecked	Unchecked	Unchecked	Unchecked	Unchecked	Unchecked	Unchecked	Unchecked	Unchecked
803	0	0	1	Baseline	Control	1	Nsawam	0	1	1	1	6	Yes	Unchecked	Unchecked	Checked	Postnatal care	35	Yes	CURRENTLY MARRIED	Tertiary Education	With a group of clients	Yes	Yes	Yes	Checked	Checked	Checked	Unchecked	Checked	Checked	Unchecked	Unchecked	Checked	Checked	Unchecked		No	Unchecked	Unchecked	Unchecked	Unchecked	Unchecked	Unchecked	Unchecked	Unchecked	Unchecked	Unchecked	Unchecked
804	0	0	1	Baseline	Control	1	Nsawam	0	1	4	1	3	Yes	Unchecked	Unchecked	Checked	Postnatal care	33	Yes	CURRENTLY MARRIED	Junior secondary/high education	With a group of clients	Yes	Yes	Yes	Checked	Checked	Checked	Unchecked	Checked	Checked	Unchecked	Unchecked	Checked	Checked	Unchecked		No	Unchecked	Unchecked	Unchecked	Unchecked	Unchecked	Unchecked	Unchecked	Unchecked	Unchecked	Unchecked	Unchecked
805	0	0	1	Baseline	Control	1	Nsawam	0	1	4	1	3	Yes	Unchecked	Unchecked	Checked	Postnatal care	35	Yes	CURRENTLY MARRIED	Junior secondary/high education	Individually	Yes	Yes	Yes	Checked	Checked	Checked	Unchecked	Checked	Checked	Unchecked	Unchecked	Checked	Checked	Unchecked		Yes	Unchecked	Checked	Unchecked	Unchecked	Unchecked	Unchecked	Unchecked	Unchecked	Unchecked	Unchecked	Unchecked
806	0	0	1	Baseline	Control	1	Nsawam	0	1	4	1	3	Yes	Unchecked	Unchecked	Checked	Postnatal care	45	Yes	CURRENTLY MARRIED	Junior secondary/high education	Individually	Yes	Yes	Yes	Checked	Checked	Checked	Unchecked	Checked	Checked	Unchecked	Unchecked	Checked	Checked	Unchecked		Yes	Unchecked	Checked	Unchecked	Unchecked	Unchecked	Unchecked	Unchecked	Unchecked	Unchecked	Unchecked	Unchecked
807	0	0	1	Baseline	Control	1	Nsawam	0	1	4	1	3	Yes	Unchecked	Unchecked	Checked	Postnatal care	29	Yes	CURRENTLY MARRIED	Junior secondary/high education	With a group of clients	Yes	Yes	Yes	Checked	Checked	Checked	Unchecked	Checked	Checked	Unchecked	Unchecked	Checked	Checked	Unchecked		No	Unchecked	Unchecked	Unchecked	Unchecked	Unchecked	Unchecked	Unchecked	Unchecked	Unchecked	Unchecked	Unchecked
808	0	0	1	Baseline	Control	1	Nsawam	0	1	4	1	3	Yes	Unchecked	Unchecked	Checked	Postnatal care	33	Yes	CURRENTLY MARRIED	Junior secondary/high education	With a group of clients	Yes	Yes	Yes	Checked	Checked	Checked	Unchecked	Checked	Checked	Unchecked	Unchecked	Checked	Checked	Unchecked		No	Unchecked	Unchecked	Unchecked	Unchecked	Unchecked	Unchecked	Unchecked	Unchecked	Unchecked	Unchecked	Unchecked
809	0	0	1	Baseline	Control	1	Nsawam	0	1	4	1	3	Yes	Unchecked	Unchecked	Checked	Postnatal care	28	No	COHABITATING	Junior secondary/high education	With a group of clients	Yes	Yes	Yes	Checked	Checked	Checked	Unchecked	Checked	Checked	Unchecked	Unchecked	Checked	Checked	Unchecked		No	Unchecked	Unchecked	Unchecked	Unchecked	Unchecked	Unchecked	Unchecked	Unchecked	Unchecked	Unchecked	Unchecked
810	0	0	1	Baseline	Control	1	Nsawam	0	1	4	1	3	Yes	Unchecked	Unchecked	Checked	Postnatal care	27	Yes	CURRENTLY MARRIED	Junior secondary/high education	With a group of clients	Yes	Yes	Yes	Checked	Checked	Checked	Unchecked	Checked	Checked	Unchecked	Unchecked	Checked	Checked	Unchecked		No	Unchecked	Unchecked	Unchecked	Unchecked	Unchecked	Unchecked	Unchecked	Unchecked	Unchecked	Unchecked	Unchecked
811	0	0	1	Baseline	Control	1	Nsawam	0	1	4	1	3	Yes	Unchecked	Unchecked	Checked	Postnatal care	42	Yes	CURRENTLY MARRIED	Junior secondary/high education	Individually	Yes	Yes	Yes	Checked	Checked	Checked	Unchecked	Checked	Checked	Unchecked	Unchecked	Checked	Checked	Unchecked		Yes	Unchecked	Checked	Unchecked	Unchecked	Unchecked	Unchecked	Unchecked	Unchecked	Unchecked	Unchecked	Unchecked
812	1	0	0	Baseline	Control	1	Maamobi	0	0	1	1	2	Yes	Checked	Unchecked	Unchecked	Postnatal care	46	Yes	CURRENTLY MARRIED	Primary education	With a group of clients	Yes	Yes	Yes	Checked	Checked	Checked	Unchecked	Unchecked	Checked	Unchecked	Unchecked	Checked	Checked	Unchecked		Yes	Unchecked	Unchecked	Unchecked	Unchecked	Unchecked	Unchecked	Unchecked	Unchecked	Unchecked	Checked	Unchecked
813	1	0	0	Baseline	Control	1	Maamobi	0	0	1	1	3	Yes	Checked	Unchecked	Unchecked	Postnatal care	37	Yes	CURRENTLY MARRIED	Junior secondary/high education	With a group of clients	Yes	Yes	Yes	Checked	Checked	Checked	Unchecked	Unchecked	Checked	Unchecked	Unchecked	Checked	Checked	Unchecked		Yes	Unchecked	Unchecked	Unchecked	Unchecked	Unchecked	Unchecked	Unchecked	Unchecked	Unchecked	Checked	Unchecked
814	1	0	0	Baseline	Control	1	Maamobi	0	0	1	1	3	Yes	Checked	Unchecked	Unchecked	Postnatal care	32	Yes	CURRENTLY MARRIED	Junior secondary/high education	With a group of clients	Yes	Yes	Yes	Checked	Checked	Checked	Unchecked	Unchecked	Checked	Unchecked	Unchecked	Checked	Checked	Unchecked		No	Unchecked	Unchecked	Unchecked	Unchecked	Unchecked	Unchecked	Unchecked	Unchecked	Unchecked	Unchecked	Unchecked
815	1	0	0	Baseline	Control	1	Maamobi	0	0	1	1	3	Yes	Checked	Unchecked	Unchecked	Postnatal care	29	No	COHABITATING	Junior secondary/high education	With a group of clients	Yes	Yes	Yes	Checked	Checked	Checked	Unchecked	Unchecked	Checked	Unchecked	Unchecked	Checked	Checked	Unchecked		No	Unchecked	Unchecked	Unchecked	Unchecked	Unchecked	Unchecked	Unchecked	Unchecked	Unchecked	Unchecked	Unchecked
816	1	0	0	Baseline	Control	1	Maamobi	0	0	1	1	3	Yes	Checked	Unchecked	Unchecked	Postnatal care	38	Yes	CURRENTLY MARRIED	Junior secondary/high education	With a group of clients	Yes	Yes	Yes	Checked	Checked	Checked	Unchecked	Unchecked	Checked	Unchecked	Unchecked	Checked	Checked	Unchecked		No	Unchecked	Unchecked	Unchecked	Unchecked	Unchecked	Unchecked	Unchecked	Unchecked	Unchecked	Unchecked	Unchecked
817	1	0	0	Baseline	Control	1	Maamobi	0	0	1	1	4	Yes	Checked	Unchecked	Unchecked	Postnatal care	20	Yes	CURRENTLY MARRIED	Senior secondary/high education	With a group of clients	Yes	Yes	Yes	Checked	Checked	Checked	Unchecked	Unchecked	Checked	Unchecked	Unchecked	Checked	Checked	Unchecked		No	Unchecked	Unchecked	Unchecked	Unchecked	Unchecked	Unchecked	Unchecked	Unchecked	Unchecked	Unchecked	Unchecked
818	1	0	0	Baseline	Control	1	Maamobi	0	0	1	1	4	Yes	Checked	Unchecked	Unchecked	Postnatal care	30	No	COHABITATING	Senior secondary/high education	With a group of clients	Yes	Yes	Yes	Checked	Unchecked	Checked	Unchecked	Checked	Checked	Unchecked	Unchecked	Unchecked	Checked	Checked		No	Unchecked	Unchecked	Unchecked	Unchecked	Unchecked	Unchecked	Unchecked	Unchecked	Unchecked	Unchecked	Unchecked
819	1	0	0	Baseline	Control	1	Maamobi	0	0	1	1	4	Yes	Checked	Unchecked	Unchecked	Postnatal care	37	Yes	CURRENTLY MARRIED	Senior secondary/high education	With a group of clients	Yes	Yes	Yes	Checked	Unchecked	Unchecked	Unchecked	Checked	Checked	Unchecked	Unchecked	Unchecked	Checked	Checked		No	Unchecked	Unchecked	Unchecked	Unchecked	Unchecked	Unchecked	Unchecked	Unchecked	Unchecked	Unchecked	Unchecked
820	1	0	0	Baseline	Control	1	Maamobi	0	0	1	1	3	Yes	Checked	Unchecked	Unchecked	Postnatal care	32	Yes	CURRENTLY MARRIED	Junior secondary/high education	With a group of clients	Yes	Yes	Yes	Checked	Unchecked	Unchecked	Unchecked	Checked	Checked	Unchecked	Unchecked	Unchecked	Checked	Checked		No	Unchecked	Unchecked	Unchecked	Unchecked	Unchecked	Unchecked	Unchecked	Unchecked	Unchecked	Unchecked	Unchecked
821	1	0	0	Baseline	Control	1	Maamobi	0	0	1	1	3	Yes	Checked	Unchecked	Unchecked	Postnatal care	23	No	COHABITATING	Junior secondary/high education	With a group of clients	Yes	Yes	Yes	Checked	Unchecked	Unchecked	Unchecked	Checked	Checked	Unchecked	Unchecked	Unchecked	Checked	Checked		No	Unchecked	Unchecked	Unchecked	Unchecked	Unchecked	Unchecked	Unchecked	Unchecked	Unchecked	Unchecked	Unchecked
822	1	0	0	Baseline	Control	1	Maamobi	1	0	1	1	4	Yes	Checked	Unchecked	Unchecked	Postnatal care	34	Yes	CURRENTLY MARRIED	Senior secondary/high education	With a group of clients	Yes	Yes	Yes	Checked	Unchecked	Unchecked	Unchecked	Checked	Checked	Unchecked	Unchecked	Unchecked	Checked	Checked		No	Unchecked	Unchecked	Unchecked	Unchecked	Unchecked	Unchecked	Unchecked	Unchecked	Unchecked	Unchecked	Unchecked
823	1	0	0	Baseline	Control	1	Maamobi	1	0	1	1	3	Yes	Checked	Unchecked	Unchecked	Postnatal care	21	No	COHABITATING	Junior secondary/high education	With a group of clients	Yes	Yes	Yes	Checked	Unchecked	Unchecked	Unchecked	Checked	Checked	Unchecked	Unchecked	Unchecked	Checked	Checked		No	Unchecked	Unchecked	Unchecked	Unchecked	Unchecked	Unchecked	Unchecked	Unchecked	Unchecked	Unchecked	Unchecked
824	1	0	0	Baseline	Control	1	Maamobi	0	0	1	1	3	Yes	Checked	Unchecked	Unchecked	Postnatal care	27	Yes	CURRENTLY MARRIED	Junior secondary/high education	Individually	Yes	Yes	Yes	Unchecked	Unchecked	Checked	Unchecked	Checked	Checked	Unchecked	Unchecked	Unchecked	Checked	Unchecked		No	Unchecked	Unchecked	Unchecked	Unchecked	Unchecked	Unchecked	Unchecked	Unchecked	Unchecked	Unchecked	Unchecked
825	1	0	0	Baseline	Control	1	Maamobi	0	0	1	1	3	Yes	Checked	Unchecked	Unchecked	Postnatal care	27	Yes	CURRENTLY MARRIED	Junior secondary/high education	With a group of clients	Yes	Yes	Yes	Checked	Unchecked	Checked	Unchecked	Checked	Unchecked	Unchecked	Unchecked	Checked	Checked	Checked	Psycho beads and biological calendar usage	No	Unchecked	Unchecked	Unchecked	Unchecked	Unchecked	Unchecked	Unchecked	Unchecked	Unchecked	Unchecked	Unchecked
826	1	0	0	Baseline	Control	1	Maamobi	2	0	1	1	3	Yes	Checked	Unchecked	Unchecked	Postnatal care	42	Yes	CURRENTLY MARRIED	Junior secondary/high education	With a group of clients	Yes	Yes	Yes	Checked	Unchecked	Checked	Unchecked	Checked	Unchecked	Unchecked	Unchecked	Checked	Checked	Checked	Psycho beads and biological calendar usage	No	Unchecked	Unchecked	Unchecked	Unchecked	Unchecked	Unchecked	Unchecked	Unchecked	Unchecked	Unchecked	Unchecked
827	1	0	0	Baseline	Control	1	Maamobi	0	0	1	1	3	Yes	Checked	Unchecked	Unchecked	Postnatal care	22	No	COHABITATING	Junior secondary/high education	With a group of clients	Yes	Yes	Yes	Checked	Unchecked	Checked	Unchecked	Checked	Unchecked	Unchecked	Unchecked	Checked	Checked	Checked	Psycho beads and biological calendar usage	No	Unchecked	Unchecked	Unchecked	Unchecked	Unchecked	Unchecked	Unchecked	Unchecked	Unchecked	Unchecked	Unchecked
828	1	0	0	Baseline	Control	1	Maamobi	0	0	1	1	3	Yes	Checked	Unchecked	Unchecked	Postnatal care	29	Yes	CURRENTLY MARRIED	Junior secondary/high education	With a group of clients	Yes	Yes	Yes	Unchecked	Unchecked	Checked	Unchecked	Checked	Checked	Unchecked	Unchecked	Unchecked	Checked	Unchecked		Yes	Unchecked	Unchecked	Unchecked	Unchecked	Checked	Unchecked	Unchecked	Unchecked	Unchecked	Unchecked	Unchecked
829	1	0	0	Baseline	Control	1	Maamobi	0	0	1	1	3	Yes	Checked	Unchecked	Unchecked	Postnatal care	29	No	COHABITATING	Junior secondary/high education	With a group of clients	Yes	Yes	Yes	Unchecked	Unchecked	Checked	Unchecked	Checked	Checked	Unchecked	Unchecked	Unchecked	Checked	Unchecked		Yes	Unchecked	Unchecked	Unchecked	Unchecked	Unchecked	Checked	Unchecked	Unchecked	Unchecked	Unchecked	Unchecked
830	1	0	0	Baseline	Control	1	Maamobi	0	1	4	1	1	Yes	Checked	Unchecked	Unchecked	Postnatal care	40	Yes	CURRENTLY MARRIED	No education	With a group of clients	Yes	Yes	Yes	Checked	Checked	Checked	Unchecked	Checked	Checked	Unchecked	Unchecked	Checked	Checked	Checked	Biological calendar	No	Unchecked	Unchecked	Unchecked	Unchecked	Unchecked	Unchecked	Unchecked	Unchecked	Unchecked	Unchecked	Unchecked
831	1	0	0	Baseline	Control	1	Maamobi	0	1	4	1	6	Yes	Checked	Unchecked	Unchecked	Postnatal care	24	Yes	CURRENTLY MARRIED	Tertiary Education	With a group of clients	Yes	Yes	Yes	Checked	Checked	Checked	Unchecked	Checked	Checked	Unchecked	Unchecked	Checked	Checked	Checked	Biological calendar	No	Unchecked	Unchecked	Unchecked	Unchecked	Unchecked	Unchecked	Unchecked	Unchecked	Unchecked	Unchecked	Unchecked
832	1	0	0	Baseline	Control	1	Maamobi	0	1	4	1	4	Yes	Checked	Unchecked	Unchecked	Postnatal care	26	Yes	CURRENTLY MARRIED	Senior secondary/high education	With a group of clients	Yes	Yes	Yes	Checked	Checked	Checked	Unchecked	Checked	Checked	Unchecked	Unchecked	Checked	Checked	Checked	Biological calendar	No	Unchecked	Unchecked	Unchecked	Unchecked	Unchecked	Unchecked	Unchecked	Unchecked	Unchecked	Unchecked	Unchecked
833	1	0	0	Baseline	Control	1	Maamobi	0	0	1	1	3	Yes	Checked	Unchecked	Unchecked	Postnatal care	25	No	COHABITATING	Junior secondary/high education	Individually	Yes	Yes	Yes	Checked	Unchecked	Checked	Unchecked	Checked	Checked	Unchecked	Unchecked	Checked	Unchecked	Checked	Biological calendar and psycho beads	Yes	Unchecked	Unchecked	Unchecked	Unchecked	Unchecked	Checked	Unchecked	Unchecked	Unchecked	Unchecked	Unchecked
834	1	0	0	Baseline	Control	1	Maamobi	0	0	1	1	3	Yes	Checked	Unchecked	Unchecked	Postnatal care	40	Yes	CURRENTLY MARRIED	Junior secondary/high education	Individually	Yes	Yes	Yes	Unchecked	Checked	Checked	Unchecked	Checked	Checked	Unchecked	Unchecked	Checked	Unchecked	Unchecked		No	Unchecked	Unchecked	Unchecked	Unchecked	Unchecked	Unchecked	Unchecked	Unchecked	Unchecked	Unchecked	Unchecked
835	1	0	0	Baseline	Control	1	Maamobi	0	0	4	1	1	Yes	Checked	Unchecked	Unchecked	Postnatal care	30	Yes	CURRENTLY MARRIED	No education	Individually	Yes	Yes	Yes	Unchecked	Unchecked	Checked	Unchecked	Checked	Checked	Unchecked	Unchecked	Checked	Unchecked	Unchecked		No	Unchecked	Unchecked	Unchecked	Unchecked	Unchecked	Unchecked	Unchecked	Unchecked	Unchecked	Unchecked	Unchecked
836	1	0	0	Baseline	Control	1	Maamobi	1	0	1	1	4	Yes	Checked	Unchecked	Unchecked	Postnatal care	34	Yes	CURRENTLY MARRIED	Senior secondary/high education	With a group of clients	Yes	Yes	Yes	Checked	Unchecked	Checked	Unchecked	Checked	Checked	Unchecked	Unchecked	Checked	Unchecked	Checked	Biological calendar usage and psycho beads method	No	Unchecked	Unchecked	Unchecked	Unchecked	Unchecked	Unchecked	Unchecked	Unchecked	Unchecked	Unchecked	Unchecked
837	1	0	0	Baseline	Control	1	Maamobi	0	0	1	1	3	Yes	Checked	Unchecked	Unchecked	Postnatal care	25	Yes	CURRENTLY MARRIED	Junior secondary/high education	With a group of clients	Yes	Yes	Yes	Checked	Unchecked	Checked	Unchecked	Checked	Checked	Unchecked	Unchecked	Checked	Unchecked	Unchecked	Biological calendar and psycho beads methods	No	Unchecked	Unchecked	Unchecked	Unchecked	Unchecked	Unchecked	Unchecked	Unchecked	Unchecked	Unchecked	Unchecked
838	1	0	0	Baseline	Control	1	Maamobi	1	0	4	1	4	Yes	Checked	Unchecked	Unchecked	Postnatal care	33	Yes	CURRENTLY MARRIED	Senior secondary/high education	With a group of clients	Yes	Yes	Yes	Checked	Checked	Checked	Unchecked	Checked	Unchecked	Unchecked	Unchecked	Checked	Unchecked	Unchecked		Yes	Unchecked	Checked	Unchecked	Unchecked	Unchecked	Unchecked	Unchecked	Unchecked	Unchecked	Unchecked	Unchecked
839	1	0	0	Baseline	Control	1	Maamobi	0	0	4	1	3	Yes	Checked	Unchecked	Unchecked	Postnatal care	31	Yes	CURRENTLY MARRIED	Junior secondary/high education	With a group of clients	Yes	Yes	Yes	Checked	Checked	Checked	Unchecked	Checked	Unchecked	Unchecked	Unchecked	Checked	Unchecked	Unchecked		No	Unchecked	Unchecked	Unchecked	Unchecked	Unchecked	Unchecked	Unchecked	Unchecked	Unchecked	Unchecked	Unchecked
840	1	0	0	Baseline	Control	1	Maamobi	0	0	4	1	6	Yes	Checked	Unchecked	Unchecked	Postnatal care	30	Yes	CURRENTLY MARRIED	Tertiary Education	With a group of clients	Yes	Yes	Yes	Checked	Checked	Checked	Unchecked	Checked	Unchecked	Unchecked	Unchecked	Checked	Unchecked	Unchecked		Yes	Unchecked	Unchecked	Unchecked	Unchecked	Unchecked	Unchecked	Unchecked	Unchecked	Checked	Unchecked	Unchecked
841	0	1	0	Baseline	Control	1	Amasaman	0	0	1	1	3	Yes	Unchecked	Checked	Unchecked	Postnatal care	38	Yes	CURRENTLY MARRIED	Junior secondary/high education	With a group of clients	Yes	Yes	Yes	Unchecked	Unchecked	Checked	Unchecked	Checked	Checked	Unchecked	Unchecked	Checked	Checked	Checked	Cycle beads	No	Unchecked	Unchecked	Unchecked	Unchecked	Unchecked	Unchecked	Unchecked	Unchecked	Unchecked	Unchecked	Unchecked
842	0	1	0	Baseline	Control	1	Amasaman	1	0	1	1	3	Yes	Unchecked	Checked	Unchecked	Postnatal care	26	Yes	COHABITATING	Junior secondary/high education	With a group of clients	Yes	Yes	Yes	Unchecked	Unchecked	Checked	Unchecked	Checked	Checked	Unchecked	Unchecked	Checked	Checked	Checked	Cycle beads	No	Unchecked	Unchecked	Unchecked	Unchecked	Unchecked	Unchecked	Unchecked	Unchecked	Unchecked	Unchecked	Unchecked
843	0	1	0	Baseline	Control	1	Amasaman	0	0	1	1	3	Yes	Unchecked	Checked	Unchecked	Postnatal care	26	Yes	CURRENTLY MARRIED	Junior secondary/high education	With a group of clients	Yes	Yes	Yes	Unchecked	Unchecked	Checked	Unchecked	Checked	Checked	Unchecked	Unchecked	Checked	Checked	Checked	Cycle beads	No	Unchecked	Unchecked	Unchecked	Unchecked	Unchecked	Unchecked	Unchecked	Unchecked	Unchecked	Unchecked	Unchecked
844	0	1	0	Baseline	Control	1	Amasaman	0	0	1	1	4	Yes	Unchecked	Checked	Unchecked	Postnatal care	27	Yes	CURRENTLY MARRIED	Senior secondary/high education	With a group of clients	Yes	Yes	Yes	Checked	Unchecked	Checked	Unchecked	Checked	Checked	Unchecked	Unchecked	Checked	Checked	Checked	Cycle beads	No	Unchecked	Unchecked	Unchecked	Unchecked	Unchecked	Unchecked	Unchecked	Unchecked	Unchecked	Unchecked	Unchecked
845	0	1	0	Baseline	Control	1	Amasaman	0	0	1	1	3	Yes	Unchecked	Checked	Unchecked	Postnatal care	26	Yes	CURRENTLY MARRIED	Junior secondary/high education	With a group of clients	Yes	Yes	Yes	Checked	Unchecked	Checked	Unchecked	Checked	Checked	Unchecked	Unchecked	Checked	Checked	Checked	Cycle beads	No	Unchecked	Unchecked	Unchecked	Unchecked	Unchecked	Unchecked	Unchecked	Unchecked	Unchecked	Unchecked	Unchecked
846	0	1	0	Baseline	Control	1	Amasaman	0	0	1	1	3	Yes	Unchecked	Checked	Unchecked	Postnatal care	29	Yes	CURRENTLY MARRIED	Junior secondary/high education	With a group of clients	Yes	Yes	Yes	Checked	Unchecked	Checked	Unchecked	Checked	Checked	Unchecked	Unchecked	Checked	Checked	Checked	Cycle beads	No	Unchecked	Unchecked	Unchecked	Unchecked	Unchecked	Unchecked	Unchecked	Unchecked	Unchecked	Unchecked	Unchecked
847	0	1	0	Baseline	Control	1	Amasaman	0	0	4	1	6	Yes	Unchecked	Checked	Unchecked	Postnatal care	27	Yes	CURRENTLY MARRIED	Tertiary Education	With a group of clients	Yes	Yes	Yes	Unchecked	Checked	Checked	Unchecked	Checked	Checked	Unchecked	Unchecked	Checked	Checked	Unchecked		No	Unchecked	Unchecked	Unchecked	Unchecked	Unchecked	Unchecked	Unchecked	Unchecked	Unchecked	Unchecked	Unchecked
848	0	1	0	Baseline	Control	1	Amasaman	0	0	4	1	3	Yes	Unchecked	Checked	Unchecked	Postnatal care	28	Yes	CURRENTLY MARRIED	Junior secondary/high education	With a group of clients	Yes	Yes	Yes	Unchecked	Checked	Checked	Unchecked	Checked	Checked	Unchecked	Unchecked	Checked	Checked	Unchecked		No	Unchecked	Unchecked	Unchecked	Unchecked	Unchecked	Unchecked	Unchecked	Unchecked	Unchecked	Unchecked	Unchecked
849	0	1	0	Baseline	Control	1	Amasaman	1	0	4	1	3	Yes	Unchecked	Checked	Unchecked	Postnatal care	35	Yes	CURRENTLY MARRIED	Junior secondary/high education	With a group of clients	Yes	Yes	Yes	Unchecked	Checked	Checked	Unchecked	Checked	Checked	Unchecked	Unchecked	Checked	Checked	Unchecked		No	Unchecked	Unchecked	Unchecked	Unchecked	Unchecked	Unchecked	Unchecked	Unchecked	Unchecked	Unchecked	Unchecked
850	0	1	0	Baseline	Control	1	Amasaman	0	1	1	1	4	Yes	Unchecked	Checked	Unchecked	Postnatal care	24	Yes	CURRENTLY MARRIED	Senior secondary/high education	With a group of clients	Yes	Yes	Yes	Checked	Checked	Checked	Unchecked	Checked	Checked	Unchecked	Unchecked	Checked	Checked	Unchecked		No	Unchecked	Unchecked	Unchecked	Unchecked	Unchecked	Unchecked	Unchecked	Unchecked	Unchecked	Unchecked	Unchecked
851	0	1	0	Baseline	Control	1	Amasaman	1	1	1	1	3	Yes	Unchecked	Checked	Unchecked	Postnatal care	21	Yes	COHABITATING	Junior secondary/high education	With a group of clients	Yes	Yes	Yes	Checked	Checked	Checked	Unchecked	Checked	Checked	Unchecked	Unchecked	Checked	Checked	Unchecked		No	Unchecked	Unchecked	Unchecked	Unchecked	Unchecked	Unchecked	Unchecked	Unchecked	Unchecked	Unchecked	Unchecked
852	0	1	0	Baseline	Control	1	Amasaman	0	1	1	1	3	Yes	Unchecked	Checked	Unchecked	Postnatal care	20	Yes	CURRENTLY MARRIED	Junior secondary/high education	With a group of clients	Yes	Yes	Yes	Checked	Checked	Checked	Unchecked	Checked	Checked	Unchecked	Unchecked	Checked	Checked	Unchecked		No	Unchecked	Unchecked	Unchecked	Unchecked	Unchecked	Unchecked	Unchecked	Unchecked	Unchecked	Unchecked	Unchecked
853	0	1	0	Baseline	Control	1	Amasaman	0	1	1	6	4	Yes	Unchecked	Checked	Unchecked	Postnatal care	22	No	SINGLE	Senior secondary/high education	With a group of clients	Yes	Yes	Yes	Checked	Checked	Checked	Unchecked	Checked	Checked	Unchecked	Unchecked	Checked	Checked	Unchecked		No	Unchecked	Unchecked	Unchecked	Unchecked	Unchecked	Unchecked	Unchecked	Unchecked	Unchecked	Unchecked	Unchecked
854	0	1	0	Baseline	Control	1	Amasaman	0	0	4	1	3	Yes	Unchecked	Checked	Unchecked	Postnatal care	26	Yes	CURRENTLY MARRIED	Junior secondary/high education	With a group of clients	Yes	Yes	Yes	Unchecked	Checked	Checked	Unchecked	Checked	Checked	Unchecked	Unchecked	Checked	Checked	Unchecked		No	Unchecked	Unchecked	Unchecked	Unchecked	Unchecked	Unchecked	Unchecked	Unchecked	Unchecked	Unchecked	Unchecked
855	0	1	0	Baseline	Control	1	Amasaman	2	0	4	1	4	Yes	Unchecked	Checked	Unchecked	Postnatal care	25	Yes	CURRENTLY MARRIED	Senior secondary/high education	With a group of clients	Yes	Yes	Yes	Unchecked	Checked	Checked	Unchecked	Checked	Checked	Unchecked	Unchecked	Checked	Checked	Unchecked		No	Unchecked	Unchecked	Unchecked	Unchecked	Unchecked	Unchecked	Unchecked	Unchecked	Unchecked	Unchecked	Unchecked
856	0	1	0	Baseline	Control	1	Amasaman	0	1	1	1	6	Yes	Unchecked	Checked	Unchecked	Postnatal care	27	Yes	CURRENTLY MARRIED	Tertiary Education	With a group of clients	Yes	Yes	Yes	Checked	Checked	Checked	Unchecked	Checked	Checked	Unchecked	Unchecked	Checked	Checked	Unchecked		Yes	Unchecked	Checked	Unchecked	Unchecked	Unchecked	Unchecked	Unchecked	Unchecked	Unchecked	Unchecked	Unchecked
857	0	1	0	Baseline	Control	1	Amasaman	0	1	1	1	4	Yes	Unchecked	Checked	Unchecked	Postnatal care	25	Yes	COHABITATING	Senior secondary/high education	With a group of clients	Yes	Yes	Yes	Checked	Checked	Checked	Unchecked	Checked	Checked	Unchecked	Unchecked	Checked	Checked	Unchecked		No	Unchecked	Unchecked	Unchecked	Unchecked	Unchecked	Unchecked	Unchecked	Unchecked	Unchecked	Unchecked	Unchecked
858	0	1	0	Baseline	Control	1	Amasaman	0	1	1	1	6	Yes	Unchecked	Checked	Unchecked	Postnatal care	29	Yes	CURRENTLY MARRIED	Tertiary Education	With a group of clients	Yes	Yes	Yes	Checked	Checked	Checked	Unchecked	Checked	Checked	Unchecked	Unchecked	Checked	Checked	Unchecked		No	Unchecked	Unchecked	Unchecked	Unchecked	Unchecked	Unchecked	Unchecked	Unchecked	Unchecked	Unchecked	Unchecked
859	0	1	0	Baseline	Control	1	Amasaman	0	1	1	1	3	Yes	Unchecked	Checked	Unchecked	Postnatal care	24	Yes	COHABITATING	Junior secondary/high education	With a group of clients	Yes	Yes	Yes	Checked	Checked	Checked	Unchecked	Checked	Checked	Unchecked	Unchecked	Checked	Checked	Unchecked		No	Unchecked	Unchecked	Unchecked	Unchecked	Unchecked	Unchecked	Unchecked	Unchecked	Unchecked	Unchecked	Unchecked
860	0	1	0	Baseline	Control	1	Amasaman	0	1	4	1	1	Yes	Unchecked	Checked	Unchecked	Postnatal care	27	Yes	COHABITATING	No education	Individually	Yes	Yes	Yes	Checked	Checked	Checked	Unchecked	Checked	Checked	Unchecked	Unchecked	Checked	Checked	Unchecked		No	Unchecked	Unchecked	Unchecked	Unchecked	Unchecked	Unchecked	Unchecked	Unchecked	Unchecked	Unchecked	Unchecked
861	0	0	1	Baseline	Control	1	Nsawam	0	1	4	1	4	Yes	Unchecked	Unchecked	Checked	Postnatal care	34	Yes	CURRENTLY MARRIED	Senior secondary/high education	With a group of clients	Yes	Yes	Yes	Checked	Checked	Checked	Unchecked	Checked	Checked	Unchecked	Unchecked	Checked	Checked	Unchecked		No	Unchecked	Unchecked	Unchecked	Unchecked	Unchecked	Unchecked	Unchecked	Unchecked	Unchecked	Unchecked	Unchecked
862	0	0	1	Baseline	Control	1	Nsawam	0	1	4	1	2	Yes	Unchecked	Unchecked	Checked	Postnatal care	22	Yes	CURRENTLY MARRIED	Primary education	With a group of clients	Yes	Yes	Yes	Checked	Checked	Checked	Unchecked	Checked	Checked	Unchecked	Unchecked	Checked	Checked	Unchecked		No	Unchecked	Unchecked	Unchecked	Unchecked	Unchecked	Unchecked	Unchecked	Unchecked	Unchecked	Unchecked	Unchecked
863	0	0	1	Baseline	Control	1	Nsawam	0	1	4	1	3	Yes	Unchecked	Unchecked	Checked	Postnatal care	19	No	COHABITATING	Junior secondary/high education	With a group of clients	Yes	Yes	Yes	Checked	Checked	Checked	Unchecked	Checked	Checked	Unchecked	Unchecked	Checked	Checked	Unchecked		No	Unchecked	Unchecked	Unchecked	Unchecked	Unchecked	Unchecked	Unchecked	Unchecked	Unchecked	Unchecked	Unchecked
864	0	0	1	Baseline	Control	1	Nsawam	0	1	4	1	3	Yes	Unchecked	Unchecked	Checked	Postnatal care	34	Yes	CURRENTLY MARRIED	Junior secondary/high education	With a group of clients	Yes	Yes	Yes	Checked	Checked	Checked	Unchecked	Checked	Checked	Unchecked	Unchecked	Checked	Checked	Unchecked		No	Unchecked	Unchecked	Unchecked	Unchecked	Unchecked	Unchecked	Unchecked	Unchecked	Unchecked	Unchecked	Unchecked
865	0	0	1	Baseline	Control	1	Nsawam	0	1	4	1	3	Yes	Unchecked	Unchecked	Checked	Postnatal care	35	Yes	CURRENTLY MARRIED	Junior secondary/high education	With a group of clients	Yes	Yes	Yes	Checked	Checked	Checked	Unchecked	Checked	Checked	Unchecked	Unchecked	Checked	Checked	Unchecked		No	Unchecked	Unchecked	Unchecked	Unchecked	Unchecked	Unchecked	Unchecked	Unchecked	Unchecked	Unchecked	Unchecked
866	0	0	1	Baseline	Control	1	Nsawam	0	1	4	1	3	Yes	Unchecked	Unchecked	Checked	Postnatal care	34	Yes	CURRENTLY MARRIED	Junior secondary/high education	With a group of clients	Yes	Yes	Yes	Checked	Checked	Checked	Unchecked	Checked	Checked	Unchecked	Unchecked	Checked	Checked	Unchecked		No	Unchecked	Unchecked	Unchecked	Unchecked	Unchecked	Unchecked	Unchecked	Unchecked	Unchecked	Unchecked	Unchecked
867	0	0	1	Baseline	Control	1	Nsawam	0	1	4	1	3	Yes	Unchecked	Unchecked	Checked	Postnatal care	24	Yes	CURRENTLY MARRIED	Junior secondary/high education	With a group of clients	Yes	Yes	Yes	Checked	Checked	Checked	Unchecked	Checked	Checked	Unchecked	Unchecked	Checked	Checked	Unchecked		No	Unchecked	Unchecked	Unchecked	Unchecked	Unchecked	Unchecked	Unchecked	Unchecked	Unchecked	Unchecked	Unchecked
868	0	0	1	Baseline	Control	1	Nsawam	0	1	1	1	2	Yes	Unchecked	Unchecked	Checked	Postnatal care	34	No	COHABITATING	Primary education	With a group of clients	Yes	Yes	Yes	Checked	Checked	Checked	Unchecked	Checked	Checked	Unchecked	Unchecked	Checked	Checked	Unchecked		No	Unchecked	Unchecked	Unchecked	Unchecked	Unchecked	Unchecked	Unchecked	Unchecked	Unchecked	Unchecked	Unchecked
869	0	0	1	Baseline	Control	1	Nsawam	0	1	1	1	6	Yes	Unchecked	Unchecked	Checked	Postnatal care	30	Yes	CURRENTLY MARRIED	Tertiary Education	With a group of clients	Yes	Yes	Yes	Checked	Checked	Checked	Unchecked	Checked	Checked	Unchecked	Unchecked	Checked	Checked	Unchecked		No	Unchecked	Unchecked	Unchecked	Unchecked	Unchecked	Unchecked	Unchecked	Unchecked	Unchecked	Unchecked	Unchecked
870	0	0	1	Baseline	Control	1	Nsawam	0	1	1	1	3	Yes	Unchecked	Unchecked	Checked	Postnatal care	31	Yes	CURRENTLY MARRIED	Junior secondary/high education	With a group of clients	Yes	Yes	Yes	Checked	Checked	Checked	Unchecked	Checked	Checked	Unchecked	Unchecked	Checked	Checked	Unchecked		No	Unchecked	Unchecked	Unchecked	Unchecked	Unchecked	Unchecked	Unchecked	Unchecked	Unchecked	Unchecked	Unchecked
871	0	0	1	Baseline	Control	1	Nsawam	0	1	1	1	3	Yes	Unchecked	Unchecked	Checked	Postnatal care	24	Yes	CURRENTLY MARRIED	Junior secondary/high education	With a group of clients	Yes	Yes	Yes	Checked	Checked	Checked	Unchecked	Checked	Checked	Unchecked	Unchecked	Checked	Checked	Unchecked		No	Unchecked	Unchecked	Unchecked	Unchecked	Unchecked	Unchecked	Unchecked	Unchecked	Unchecked	Unchecked	Unchecked
872	0	0	1	Baseline	Control	1	Nsawam	0	1	1	1	2	Yes	Unchecked	Unchecked	Checked	Postnatal care	24	No	COHABITATING	Primary education	With a group of clients	Yes	Yes	Yes	Checked	Checked	Checked	Unchecked	Checked	Checked	Unchecked	Unchecked	Checked	Checked	Unchecked		No	Unchecked	Unchecked	Unchecked	Unchecked	Unchecked	Unchecked	Unchecked	Unchecked	Unchecked	Unchecked	Unchecked
873	0	0	1	Baseline	Control	1	Nsawam	0	1	1	1	3	Yes	Unchecked	Unchecked	Checked	Postnatal care	29	No	COHABITATING	Junior secondary/high education	Individually	Yes	Yes	Yes	Checked	Checked	Checked	Unchecked	Checked	Checked	Unchecked	Unchecked	Checked	Checked	Unchecked		No	Unchecked	Unchecked	Unchecked	Unchecked	Unchecked	Unchecked	Unchecked	Unchecked	Unchecked	Unchecked	Unchecked
874	0	0	1	Baseline	Control	1	Nsawam	0	1	1	1	3	Yes	Unchecked	Unchecked	Checked	Postnatal care	34	Yes	CURRENTLY MARRIED	Junior secondary/high education	With a group of clients	Yes	Yes	Yes	Checked	Checked	Checked	Unchecked	Checked	Checked	Unchecked	Unchecked	Checked	Checked	Unchecked		No	Unchecked	Unchecked	Unchecked	Unchecked	Unchecked	Unchecked	Unchecked	Unchecked	Unchecked	Unchecked	Unchecked
875	0	0	1	Baseline	Control	1	Nsawam	0	1	1	1	3	Yes	Unchecked	Unchecked	Checked	Postnatal care	28	No	COHABITATING	Junior secondary/high education	With a group of clients	Yes	Yes	Yes	Checked	Checked	Checked	Unchecked	Checked	Checked	Unchecked	Unchecked	Checked	Checked	Unchecked		No	Unchecked	Unchecked	Unchecked	Unchecked	Unchecked	Unchecked	Unchecked	Unchecked	Unchecked	Unchecked	Unchecked
876	0	0	1	Baseline	Control	1	Nsawam	0	1	1	1	6	Yes	Unchecked	Unchecked	Checked	Postnatal care	31	Yes	CURRENTLY MARRIED	Tertiary Education	With a group of clients	Yes	Yes	Yes	Checked	Checked	Checked	Unchecked	Checked	Checked	Unchecked	Unchecked	Checked	Checked	Unchecked		No	Unchecked	Unchecked	Unchecked	Unchecked	Unchecked	Unchecked	Unchecked	Unchecked	Unchecked	Unchecked	Unchecked
877	0	0	1	Baseline	Control	1	Nsawam	0	1	1	1	3	Yes	Unchecked	Unchecked	Checked	Postnatal care	30	Yes	CURRENTLY MARRIED	Junior secondary/high education	With a group of clients	Yes	Yes	Yes	Checked	Checked	Checked	Unchecked	Checked	Checked	Unchecked	Unchecked	Checked	Checked	Unchecked		No	Unchecked	Unchecked	Unchecked	Unchecked	Unchecked	Unchecked	Unchecked	Unchecked	Unchecked	Unchecked	Unchecked
878	0	0	1	Baseline	Control	1	Nsawam	0	1	1	1	3	Yes	Unchecked	Unchecked	Checked	Postnatal care	24	No	COHABITATING	Junior secondary/high education	With a group of clients	Yes	Yes	Yes	Checked	Checked	Checked	Unchecked	Checked	Checked	Unchecked	Unchecked	Checked	Checked	Unchecked		No	Unchecked	Unchecked	Unchecked	Unchecked	Unchecked	Unchecked	Unchecked	Unchecked	Unchecked	Unchecked	Unchecked
879	0	0	1	Baseline	Control	1	Nsawam	0	1	1	1	4	Yes	Unchecked	Unchecked	Checked	Postnatal care	33	No	COHABITATING	Senior secondary/high education	With a group of clients	Yes	Yes	Yes	Checked	Checked	Checked	Unchecked	Checked	Checked	Unchecked	Unchecked	Checked	Checked	Unchecked		No	Unchecked	Unchecked	Unchecked	Unchecked	Unchecked	Unchecked	Unchecked	Unchecked	Unchecked	Unchecked	Unchecked
880	0	0	1	Baseline	Control	1	Nsawam	0	1	1	1	4	Yes	Unchecked	Unchecked	Checked	Postnatal care	27	Yes	CURRENTLY MARRIED	Senior secondary/high education	With a group of clients	Yes	Yes	Yes	Checked	Checked	Checked	Unchecked	Checked	Checked	Unchecked	Unchecked	Checked	Checked	Unchecked		No	Unchecked	Unchecked	Unchecked	Unchecked	Unchecked	Unchecked	Unchecked	Unchecked	Unchecked	Unchecked	Unchecked
881	0	0	1	Baseline	Control	1	Nsawam	0	1	1	1	3	Yes	Unchecked	Unchecked	Checked	Postnatal care	27	Yes	CURRENTLY MARRIED	Junior secondary/high education	With a group of clients	Yes	Yes	Yes	Checked	Checked	Checked	Unchecked	Checked	Checked	Unchecked	Unchecked	Checked	Checked	Unchecked		No	Unchecked	Unchecked	Unchecked	Unchecked	Unchecked	Unchecked	Unchecked	Unchecked	Unchecked	Unchecked	Unchecked
882	0	0	1	Baseline	Control	1	Nsawam	0	1	1	6	3	Yes	Unchecked	Unchecked	Checked	Postnatal care	33	No	SINGLE	Junior secondary/high education	With a group of clients	Yes	Yes	Yes	Checked	Checked	Checked	Unchecked	Checked	Checked	Unchecked	Unchecked	Checked	Checked	Unchecked		No	Unchecked	Unchecked	Unchecked	Unchecked	Unchecked	Unchecked	Unchecked	Unchecked	Unchecked	Unchecked	Unchecked
883	0	0	1	Baseline	Control	1	Nsawam	0	1	1	1	3	Yes	Unchecked	Unchecked	Checked	Postnatal care	27	Yes	CURRENTLY MARRIED	Junior secondary/high education	With a group of clients	Yes	Yes	Yes	Checked	Checked	Checked	Unchecked	Checked	Checked	Unchecked	Unchecked	Checked	Checked	Unchecked		No	Unchecked	Unchecked	Unchecked	Unchecked	Unchecked	Unchecked	Unchecked	Unchecked	Unchecked	Unchecked	Unchecked
884	0	0	1	Baseline	Control	1	Nsawam	0	1	4	6	3	Yes	Unchecked	Unchecked	Checked	Postnatal care	24	No	SINGLE	Junior secondary/high education	Individually	Yes	Yes	Yes	Checked	Checked	Checked	Unchecked	Checked	Checked	Unchecked	Unchecked	Checked	Checked	Unchecked		No	Unchecked	Unchecked	Unchecked	Unchecked	Unchecked	Unchecked	Unchecked	Unchecked	Unchecked	Unchecked	Unchecked
885	0	0	1	Baseline	Control	1	Nsawam	0	1	4	1	3	Yes	Unchecked	Unchecked	Checked	Postnatal care	29	No	COHABITATING	Junior secondary/high education	Individually	Yes	Yes	Yes	Checked	Checked	Checked	Unchecked	Checked	Checked	Unchecked	Unchecked	Checked	Checked	Unchecked		No	Unchecked	Unchecked	Unchecked	Unchecked	Unchecked	Unchecked	Unchecked	Unchecked	Unchecked	Unchecked	Unchecked
886	0	0	1	Baseline	Control	1	Nsawam	0	1	1	1	3	Yes	Unchecked	Unchecked	Checked	Postnatal care	23	No	COHABITATING	Junior secondary/high education	With a group of clients	Yes	Yes	Yes	Checked	Checked	Checked	Unchecked	Checked	Checked	Unchecked	Unchecked	Checked	Checked	Unchecked		No	Unchecked	Unchecked	Unchecked	Unchecked	Unchecked	Unchecked	Unchecked	Unchecked	Unchecked	Unchecked	Unchecked
887	0	0	1	Baseline	Control	1	Nsawam	0	1	1	1	4	Yes	Unchecked	Unchecked	Checked	Postnatal care	27	Yes	CURRENTLY MARRIED	Senior secondary/high education	With a group of clients	Yes	Yes	Yes	Checked	Checked	Checked	Unchecked	Checked	Checked	Unchecked	Unchecked	Checked	Checked	Unchecked		No	Unchecked	Unchecked	Unchecked	Unchecked	Unchecked	Unchecked	Unchecked	Unchecked	Unchecked	Unchecked	Unchecked
888	0	0	1	Baseline	Control	1	Nsawam	0	1	1	1	2	Yes	Unchecked	Unchecked	Checked	Postnatal care	31	Yes	CURRENTLY MARRIED	Primary education	With a group of clients	Yes	Yes	Yes	Checked	Checked	Checked	Unchecked	Checked	Checked	Unchecked	Unchecked	Checked	Checked	Unchecked		No	Unchecked	Unchecked	Unchecked	Unchecked	Unchecked	Unchecked	Unchecked	Unchecked	Unchecked	Unchecked	Unchecked
889	0	0	1	Baseline	Control	1	Nsawam	0	1	1	6	4	Yes	Unchecked	Unchecked	Checked	Postnatal care	28	No	SINGLE	Senior secondary/high education	With a group of clients	Yes	Yes	Yes	Checked	Checked	Checked	Unchecked	Checked	Checked	Unchecked	Unchecked	Checked	Checked	Unchecked		No	Unchecked	Unchecked	Unchecked	Unchecked	Unchecked	Unchecked	Unchecked	Unchecked	Unchecked	Unchecked	Unchecked
890	0	0	1	Baseline	Control	1	Nsawam	0	1	4	6	4	Yes	Unchecked	Unchecked	Checked	Postnatal care	27	No	SINGLE	Senior secondary/high education	With a group of clients	Yes	Yes	Yes	Checked	Checked	Checked	Unchecked	Checked	Checked	Unchecked	Unchecked	Checked	Checked	Unchecked		No	Unchecked	Unchecked	Unchecked	Unchecked	Unchecked	Unchecked	Unchecked	Unchecked	Unchecked	Unchecked	Unchecked
891	0	0	1	Baseline	Control	1	Nsawam	0	1	4	6	4	Yes	Unchecked	Unchecked	Checked	Postnatal care	28	No	SINGLE	Senior secondary/high education	With a group of clients	Yes	Yes	Yes	Checked	Checked	Checked	Unchecked	Checked	Checked	Unchecked	Unchecked	Checked	Checked	Unchecked		No	Unchecked	Unchecked	Unchecked	Unchecked	Unchecked	Unchecked	Unchecked	Unchecked	Unchecked	Unchecked	Unchecked
892	0	0	1	Baseline	Control	1	Nsawam	0	1	4	1	3	Yes	Unchecked	Unchecked	Checked	Postnatal care	31	Yes	CURRENTLY MARRIED	Junior secondary/high education	With a group of clients	Yes	Yes	Yes	Checked	Checked	Checked	Unchecked	Checked	Checked	Unchecked	Unchecked	Checked	Checked	Unchecked		No	Unchecked	Unchecked	Unchecked	Unchecked	Unchecked	Unchecked	Unchecked	Unchecked	Unchecked	Unchecked	Unchecked
893	0	0	1	Baseline	Control	1	Nsawam	0	1	4	1	2	Yes	Unchecked	Unchecked	Checked	Postnatal care	15	No	COHABITATING	Primary education	With a group of clients	No	No	Yes	Checked	Checked	Checked	Unchecked	Checked	Checked	Unchecked	Unchecked	Checked	Checked	Unchecked		No	Unchecked	Unchecked	Unchecked	Unchecked	Unchecked	Unchecked	Unchecked	Unchecked	Unchecked	Unchecked	Unchecked
894	0	0	1	Baseline	Control	1	Nsawam	0	1	4	1	6	Yes	Unchecked	Unchecked	Checked	Postnatal care	27	Yes	CURRENTLY MARRIED	Tertiary Education	With a group of clients	Yes	Yes	Yes	Checked	Checked	Checked	Unchecked	Checked	Checked	Unchecked	Unchecked	Checked	Checked	Unchecked		No	Unchecked	Unchecked	Unchecked	Unchecked	Unchecked	Unchecked	Unchecked	Unchecked	Unchecked	Unchecked	Unchecked
895	0	0	1	Baseline	Control	1	Nsawam	0	1	4	1	3	Yes	Unchecked	Unchecked	Checked	Postnatal care	29	Yes	CURRENTLY MARRIED	Junior secondary/high education	With a group of clients	Yes	Yes	Yes	Checked	Checked	Checked	Unchecked	Checked	Checked	Unchecked	Unchecked	Checked	Checked	Unchecked		No	Unchecked	Unchecked	Unchecked	Unchecked	Unchecked	Unchecked	Unchecked	Unchecked	Unchecked	Unchecked	Unchecked
896	0	0	1	Baseline	Control	1	Nsawam	0	1	4	1	3	Yes	Unchecked	Unchecked	Checked	Postnatal care	22	No	COHABITATING	Junior secondary/high education	With a group of clients	Yes	Yes	Yes	Checked	Checked	Checked	Unchecked	Checked	Checked	Unchecked	Unchecked	Checked	Checked	Unchecked		No	Unchecked	Unchecked	Unchecked	Unchecked	Unchecked	Unchecked	Unchecked	Unchecked	Unchecked	Unchecked	Unchecked
897	0	0	1	Baseline	Control	1	Nsawam	0	1	4	1	4	Yes	Unchecked	Unchecked	Checked	Postnatal care	32	Yes	CURRENTLY MARRIED	Senior secondary/high education	With a group of clients	Yes	Yes	Yes	Checked	Checked	Checked	Unchecked	Checked	Checked	Unchecked	Unchecked	Checked	Checked	Unchecked		Yes	Unchecked	Checked	Unchecked	Unchecked	Unchecked	Unchecked	Unchecked	Unchecked	Unchecked	Unchecked	Unchecked
898	0	0	1	Baseline	Control	1	Nsawam	0	1	1	1	2	Yes	Unchecked	Unchecked	Checked	Postnatal care	20	No	COHABITATING	Primary education	With a group of clients	Yes	Yes	Yes	Checked	Checked	Checked	Unchecked	Checked	Checked	Unchecked	Unchecked	Checked	Checked	Unchecked		No	Unchecked	Unchecked	Unchecked	Unchecked	Unchecked	Unchecked	Unchecked	Unchecked	Unchecked	Unchecked	Unchecked
899	0	0	1	Baseline	Control	1	Nsawam	0	1	1	1	2	Yes	Unchecked	Unchecked	Checked	Postnatal care	33	No	COHABITATING	Primary education	With a group of clients	Yes	Yes	Yes	Checked	Checked	Checked	Unchecked	Checked	Checked	Unchecked	Unchecked	Checked	Checked	Unchecked		No	Unchecked	Unchecked	Unchecked	Unchecked	Unchecked	Unchecked	Unchecked	Unchecked	Unchecked	Unchecked	Unchecked
900	0	0	1	Baseline	Control	1	Nsawam	0	1	1	1	2	Yes	Unchecked	Unchecked	Checked	Postnatal care	32	No	COHABITATING	Primary education	With a group of clients	Yes	Yes	Yes	Checked	Checked	Checked	Unchecked	Checked	Checked	Unchecked	Unchecked	Checked	Checked	Unchecked		No	Unchecked	Unchecked	Unchecked	Unchecked	Unchecked	Unchecked	Unchecked	Unchecked	Unchecked	Unchecked	Unchecked
901	0	0	1	Baseline	Control	1	Nsawam	0	1	4	6	2	Yes	Unchecked	Unchecked	Checked	Postnatal care	33	No	SINGLE	Primary education	With a group of clients	Yes	Yes	Yes	Checked	Checked	Checked	Unchecked	Checked	Checked	Unchecked	Unchecked	Checked	Checked	Unchecked		No	Unchecked	Unchecked	Unchecked	Unchecked	Unchecked	Unchecked	Unchecked	Unchecked	Unchecked	Unchecked	Unchecked
902	0	0	1	Baseline	Control	1	Nsawam	0	1	1	1	4	Yes	Unchecked	Unchecked	Checked	Postnatal care	32	Yes	CURRENTLY MARRIED	Senior secondary/high education	With a group of clients	Yes	Yes	Yes	Checked	Checked	Checked	Unchecked	Checked	Checked	Unchecked	Unchecked	Checked	Checked	Unchecked		No	Unchecked	Unchecked	Unchecked	Unchecked	Unchecked	Unchecked	Unchecked	Unchecked	Unchecked	Unchecked	Unchecked
903	0	0	1	Baseline	Control	1	Nsawam	0	1	4	1	3	Yes	Unchecked	Unchecked	Checked	Postnatal care	39	Yes	CURRENTLY MARRIED	Junior secondary/high education	With a group of clients	Yes	Yes	Yes	Checked	Checked	Checked	Unchecked	Checked	Checked	Unchecked	Unchecked	Checked	Checked	Unchecked		Yes	Unchecked	Checked	Unchecked	Unchecked	Unchecked	Unchecked	Unchecked	Unchecked	Unchecked	Unchecked	Unchecked
904	0	0	1	Baseline	Control	1	Nsawam	0	1	4	1	4	Yes	Unchecked	Unchecked	Checked	Postnatal care	21	No	COHABITATING	Senior secondary/high education	With a group of clients	Yes	Yes	Yes	Checked	Checked	Checked	Unchecked	Checked	Checked	Unchecked	Unchecked	Checked	Checked	Unchecked		No	Unchecked	Unchecked	Unchecked	Unchecked	Unchecked	Unchecked	Unchecked	Unchecked	Unchecked	Unchecked	Unchecked
905	0	0	1	Baseline	Control	1	Nsawam	0	1	4	1	3	Yes	Unchecked	Unchecked	Checked	Postnatal care	26	No	COHABITATING	Junior secondary/high education	With a group of clients	Yes	Yes	Yes	Checked	Checked	Checked	Unchecked	Checked	Checked	Unchecked	Unchecked	Checked	Checked	Unchecked		No	Unchecked	Unchecked	Unchecked	Unchecked	Unchecked	Unchecked	Unchecked	Unchecked	Unchecked	Unchecked	Unchecked
906	0	0	1	Baseline	Control	1	Nsawam	0	1	4	1	2	Yes	Unchecked	Unchecked	Checked	Postnatal care	40	Yes	CURRENTLY MARRIED	Primary education	With a group of clients	Yes	Yes	Yes	Checked	Checked	Checked	Unchecked	Checked	Checked	Unchecked	Unchecked	Checked	Checked	Unchecked		No	Unchecked	Unchecked	Unchecked	Unchecked	Unchecked	Unchecked	Unchecked	Unchecked	Unchecked	Unchecked	Unchecked
907	0	0	1	Baseline	Control	1	Nsawam	0	1	4	1	6	Yes	Unchecked	Unchecked	Checked	Postnatal care	26	Yes	CURRENTLY MARRIED	Tertiary Education	With a group of clients	Yes	Yes	Yes	Checked	Checked	Checked	Unchecked	Checked	Checked	Unchecked	Unchecked	Checked	Checked	Unchecked		No	Unchecked	Unchecked	Unchecked	Unchecked	Unchecked	Unchecked	Unchecked	Unchecked	Unchecked	Unchecked	Unchecked
908	0	0	1	Baseline	Control	1	Nsawam	0	1	1	1	4	Yes	Unchecked	Unchecked	Checked	Postnatal care	36	Yes	CURRENTLY MARRIED	Senior secondary/high education	Individually	Yes	Yes	Yes	Checked	Checked	Checked	Unchecked	Checked	Checked	Unchecked	Unchecked	Checked	Checked	Unchecked		No	Unchecked	Unchecked	Unchecked	Unchecked	Unchecked	Unchecked	Unchecked	Unchecked	Unchecked	Unchecked	Unchecked
909	0	0	1	Baseline	Control	1	Nsawam	0	1	1	1	4	Yes	Unchecked	Unchecked	Checked	Postnatal care	29	No	COHABITATING	Senior secondary/high education	With a group of clients	Yes	Yes	Yes	Checked	Checked	Checked	Unchecked	Checked	Checked	Unchecked	Unchecked	Checked	Checked	Unchecked		No	Unchecked	Unchecked	Unchecked	Unchecked	Unchecked	Unchecked	Unchecked	Unchecked	Unchecked	Unchecked	Unchecked
910	0	0	1	Baseline	Control	1	Nsawam	0	1	1	1	3	Yes	Unchecked	Unchecked	Checked	Postnatal care	34	No	COHABITATING	Junior secondary/high education	With a group of clients	Yes	Yes	Yes	Checked	Checked	Checked	Unchecked	Checked	Checked	Unchecked	Unchecked	Checked	Checked	Unchecked		No	Unchecked	Unchecked	Unchecked	Unchecked	Unchecked	Unchecked	Unchecked	Unchecked	Unchecked	Unchecked	Unchecked
911	0	0	1	Baseline	Control	1	Nsawam	1	1	1	6	3	Yes	Unchecked	Unchecked	Checked	Postnatal care	37	No	SINGLE	Junior secondary/high education	With a group of clients	Yes	Yes	Yes	Checked	Checked	Checked	Unchecked	Checked	Checked	Unchecked	Unchecked	Checked	Checked	Unchecked		No	Unchecked	Unchecked	Unchecked	Unchecked	Unchecked	Unchecked	Unchecked	Unchecked	Unchecked	Unchecked	Unchecked
912	0	0	1	Baseline	Control	1	Nsawam	0	1	1	1	3	Yes	Unchecked	Unchecked	Checked	Postnatal care	20	Yes	CURRENTLY MARRIED	Junior secondary/high education	With a group of clients	Yes	Yes	Yes	Checked	Checked	Checked	Unchecked	Checked	Checked	Unchecked	Unchecked	Checked	Checked	Unchecked		No	Unchecked	Unchecked	Unchecked	Unchecked	Unchecked	Unchecked	Unchecked	Unchecked	Unchecked	Unchecked	Unchecked
913	0	0	1	Baseline	Control	1	Nsawam	0	1	1	1	4	Yes	Unchecked	Unchecked	Checked	Postnatal care	22	No	COHABITATING	Senior secondary/high education	With a group of clients	Yes	Yes	Yes	Checked	Checked	Checked	Unchecked	Checked	Checked	Unchecked	Unchecked	Checked	Checked	Unchecked		No	Unchecked	Unchecked	Unchecked	Unchecked	Unchecked	Unchecked	Unchecked	Unchecked	Unchecked	Unchecked	Unchecked
914	0	0	1	Baseline	Control	1	Nsawam	0	1	1	1	4	Yes	Unchecked	Unchecked	Checked	Postnatal care	34	Yes	CURRENTLY MARRIED	Senior secondary/high education	With a group of clients	Yes	Yes	Yes	Checked	Checked	Checked	Unchecked	Checked	Checked	Unchecked	Unchecked	Checked	Checked	Unchecked		No	Unchecked	Unchecked	Unchecked	Unchecked	Unchecked	Unchecked	Unchecked	Unchecked	Unchecked	Unchecked	Unchecked
915	0	0	1	Baseline	Control	1	Nsawam	0	1	1	1	6	Yes	Unchecked	Unchecked	Checked	Postnatal care	30	Yes	CURRENTLY MARRIED	Tertiary Education	With a group of clients	Yes	Yes	Yes	Checked	Checked	Checked	Unchecked	Checked	Checked	Unchecked	Unchecked	Checked	Checked	Unchecked		No	Unchecked	Unchecked	Unchecked	Unchecked	Unchecked	Unchecked	Unchecked	Unchecked	Unchecked	Unchecked	Unchecked
934	0	0	1	Baseline	Control	1	Nsawam	0	1	4	1	6	Yes	Unchecked	Unchecked	Checked	Postnatal care	30	Yes	CURRENTLY MARRIED	Tertiary Education	With a group of clients	Yes	Yes	Yes	Checked	Checked	Checked	Unchecked	Checked	Checked	Unchecked	Unchecked	Checked	Checked	Unchecked		No	Unchecked	Unchecked	Unchecked	Unchecked	Unchecked	Unchecked	Unchecked	Unchecked	Unchecked	Unchecked	Unchecked
935	1	0	0	Baseline	Control	1	Maamobi	0	0	1	1	3	Yes	Checked	Unchecked	Unchecked	Postnatal care	18	Yes	CURRENTLY MARRIED	Junior secondary/high education	Individually	Yes	Yes	Yes	Checked	Unchecked	Unchecked	Unchecked	Checked	Checked	Unchecked	Unchecked	Checked	Unchecked	Unchecked		Yes	Unchecked	Unchecked	Unchecked	Unchecked	Checked	Unchecked	Unchecked	Unchecked	Unchecked	Unchecked	Unchecked
936	1	0	0	Baseline	Control	1	Maamobi	2	0	1	1	1	Yes	Checked	Unchecked	Unchecked	Postnatal care	34	Yes	CURRENTLY MARRIED	No education	With a group of clients	Yes	Yes	Yes	Unchecked	Checked	Checked	Unchecked	Checked	Checked	Unchecked	Unchecked	Unchecked	Unchecked	Unchecked		No	Unchecked	Unchecked	Unchecked	Unchecked	Unchecked	Unchecked	Unchecked	Unchecked	Unchecked	Unchecked	Unchecked
937	1	0	0	Baseline	Control	1	Maamobi	0	0	1	6	4	Yes	Checked	Unchecked	Unchecked	Postnatal care	20	No	SINGLE	Senior secondary/high education	With a group of clients	Yes	Yes	Yes	Unchecked	Checked	Checked	Unchecked	Checked	Checked	Unchecked	Unchecked	Unchecked	Unchecked	Unchecked		No	Unchecked	Unchecked	Unchecked	Unchecked	Unchecked	Unchecked	Unchecked	Unchecked	Unchecked	Unchecked	Unchecked
938	1	0	0	Baseline	Control	1	Maamobi	0	0	1	1	3	Yes	Checked	Unchecked	Unchecked	Postnatal care	27	Yes	CURRENTLY MARRIED	Junior secondary/high education	Individually	Yes	Yes	Yes	Checked	Checked	Unchecked	Unchecked	Checked	Checked	Unchecked	Unchecked	Unchecked	Unchecked	Unchecked		Yes	Unchecked	Unchecked	Unchecked	Unchecked	Checked	Unchecked	Unchecked	Unchecked	Unchecked	Unchecked	Unchecked
939	1	0	0	Baseline	Control	1	Maamobi	0	0	1	1	3	Yes	Checked	Unchecked	Unchecked	Postnatal care	33	Yes	CURRENTLY MARRIED	Junior secondary/high education	With a group of clients	Yes	Yes	Yes	Unchecked	Checked	Checked	Unchecked	Unchecked	Checked	Unchecked	Unchecked	Checked	Checked	Unchecked		No	Unchecked	Unchecked	Unchecked	Unchecked	Unchecked	Unchecked	Unchecked	Unchecked	Unchecked	Unchecked	Unchecked
940	1	0	0	Baseline	Control	1	Maamobi	0	0	1	1	3	Yes	Checked	Unchecked	Unchecked	Postnatal care	33	No	COHABITATING	Junior secondary/high education	With a group of clients	Yes	Yes	Yes	Unchecked	Checked	Checked	Unchecked	Checked	Checked	Unchecked	Unchecked	Checked	Checked	Unchecked		Yes	Unchecked	Unchecked	Unchecked	Unchecked	Unchecked	Checked	Unchecked	Unchecked	Unchecked	Unchecked	Unchecked
941	1	0	0	Baseline	Control	1	Maamobi	0	0	1	1	1	Yes	Checked	Unchecked	Unchecked	Postnatal care	34	Yes	CURRENTLY MARRIED	No education	With a group of clients	Yes	Yes	Yes	Unchecked	Checked	Checked	Unchecked	Checked	Checked	Unchecked	Unchecked	Checked	Checked	Unchecked		Yes	Unchecked	Unchecked	Unchecked	Unchecked	Checked	Unchecked	Unchecked	Unchecked	Unchecked	Unchecked	Unchecked
942	1	0	0	Baseline	Control	1	Maamobi	0	0	1	1	3	Yes	Checked	Unchecked	Unchecked	Postnatal care	40	Yes	CURRENTLY MARRIED	Junior secondary/high education	With a group of clients	Yes	Yes	Yes	Unchecked	Checked	Checked	Unchecked	Checked	Checked	Unchecked	Unchecked	Checked	Checked	Unchecked		Yes	Unchecked	Unchecked	Unchecked	Unchecked	Unchecked	Unchecked	Unchecked	Unchecked	Checked	Unchecked	Unchecked
943	1	0	0	Baseline	Control	1	Maamobi	0	0	1	1	1	Yes	Checked	Unchecked	Unchecked	Postnatal care	32	Yes	CURRENTLY MARRIED	No education	With a group of clients	Yes	Yes	Yes	Unchecked	Checked	Checked	Unchecked	Checked	Checked	Unchecked	Unchecked	Checked	Checked	Unchecked		Yes	Unchecked	Unchecked	Unchecked	Unchecked	Checked	Unchecked	Unchecked	Unchecked	Unchecked	Unchecked	Unchecked
944	1	0	0	Baseline	Control	1	Maamobi	0	1	1	1	4	Yes	Checked	Unchecked	Unchecked	Postnatal care	26	Yes	CURRENTLY MARRIED	Senior secondary/high education	With a group of clients	Yes	Yes	Yes	Checked	Checked	Checked	Unchecked	Checked	Checked	Checked	Unchecked	Checked	Checked	Unchecked		Yes	Unchecked	Unchecked	Unchecked	Unchecked	Checked	Unchecked	Unchecked	Unchecked	Unchecked	Unchecked	Unchecked
945	1	0	0	Baseline	Control	1	Maamobi	1	1	1	1	1	Yes	Checked	Unchecked	Unchecked	Postnatal care	20	Yes	CURRENTLY MARRIED	No education	With a group of clients	Yes	Yes	Yes	Checked	Checked	Checked	Unchecked	Checked	Checked	Checked	Unchecked	Checked	Checked	Unchecked		No	Unchecked	Unchecked	Unchecked	Unchecked	Unchecked	Unchecked	Unchecked	Unchecked	Unchecked	Unchecked	Unchecked
946	1	0	0	Baseline	Control	1	Maamobi	0	1	1	1	3	Yes	Checked	Unchecked	Unchecked	Postnatal care	27	Yes	CURRENTLY MARRIED	Junior secondary/high education	With a group of clients	Yes	Yes	Yes	Checked	Checked	Checked	Unchecked	Checked	Checked	Checked	Unchecked	Checked	Checked	Unchecked		No	Unchecked	Unchecked	Unchecked	Unchecked	Unchecked	Unchecked	Unchecked	Unchecked	Unchecked	Unchecked	Unchecked
947	1	0	0	Baseline	Control	1	Maamobi	0	1	1	1	4	Yes	Checked	Unchecked	Unchecked	Postnatal care	28	Yes	CURRENTLY MARRIED	Senior secondary/high education	With a group of clients	Yes	Yes	Yes	Checked	Checked	Checked	Unchecked	Checked	Checked	Checked	Unchecked	Checked	Checked	Unchecked		No	Unchecked	Unchecked	Unchecked	Unchecked	Unchecked	Unchecked	Unchecked	Unchecked	Unchecked	Unchecked	Unchecked
948	1	0	0	Baseline	Control	1	Maamobi	0	1	1	1	4	Yes	Checked	Unchecked	Unchecked	Postnatal care	25	Yes	CURRENTLY MARRIED	Senior secondary/high education	With a group of clients	Yes	Yes	Yes	Checked	Checked	Checked	Unchecked	Checked	Checked	Checked	Unchecked	Checked	Checked	Unchecked		Yes	Unchecked	Unchecked	Unchecked	Unchecked	Checked	Unchecked	Unchecked	Unchecked	Unchecked	Unchecked	Unchecked
949	1	0	0	Baseline	Control	1	Maamobi	0	1	1	1	1	Yes	Checked	Unchecked	Unchecked	Postnatal care	40	No	COHABITATING	No education	With a group of clients	Yes	Yes	Yes	Checked	Checked	Checked	Unchecked	Checked	Checked	Checked	Unchecked	Checked	Checked	Unchecked		No	Unchecked	Unchecked	Unchecked	Unchecked	Unchecked	Unchecked	Unchecked	Unchecked	Unchecked	Unchecked	Unchecked
950	1	0	0	Baseline	Control	1	Maamobi	0	1	1	1	2	Yes	Checked	Unchecked	Unchecked	Postnatal care	28	Yes	CURRENTLY MARRIED	Primary education	With a group of clients	Yes	Yes	Yes	Checked	Checked	Checked	Unchecked	Checked	Checked	Checked	Unchecked	Checked	Checked	Unchecked		No	Unchecked	Unchecked	Unchecked	Unchecked	Unchecked	Unchecked	Unchecked	Unchecked	Unchecked	Unchecked	Unchecked
951	1	0	0	Baseline	Control	1	Maamobi	0	1	1	1	1	Yes	Checked	Unchecked	Unchecked	Postnatal care	35	Yes	CURRENTLY MARRIED	No education	With a group of clients	Yes	Yes	Yes	Checked	Checked	Checked	Unchecked	Checked	Checked	Checked	Unchecked	Checked	Checked	Unchecked		No	Unchecked	Unchecked	Unchecked	Unchecked	Unchecked	Unchecked	Unchecked	Unchecked	Unchecked	Unchecked	Unchecked
952	1	0	0	Baseline	Control	1	Maamobi	0	0	4	1	3	Yes	Checked	Unchecked	Unchecked	Postnatal care	37	Yes	CURRENTLY MARRIED	Junior secondary/high education	With a group of clients	Yes	Yes	Yes	Unchecked	Checked	Unchecked	Unchecked	Unchecked	Checked	Unchecked	Unchecked	Checked	Unchecked	Unchecked		Yes	Unchecked	Checked	Unchecked	Unchecked	Unchecked	Unchecked	Unchecked	Unchecked	Unchecked	Unchecked	Unchecked
953	1	0	0	Baseline	Control	1	Maamobi	0	0	4	1	3	Yes	Checked	Unchecked	Unchecked	Postnatal care	20	Yes	CURRENTLY MARRIED	Junior secondary/high education	With a group of clients	Yes	Yes	Yes	Unchecked	Checked	Unchecked	Unchecked	Unchecked	Checked	Unchecked	Unchecked	Checked	Unchecked	Unchecked		No	Unchecked	Unchecked	Unchecked	Unchecked	Unchecked	Unchecked	Unchecked	Unchecked	Unchecked	Unchecked	Unchecked
954	1	0	0	Baseline	Control	1	Maamobi	0	1	1	1	4	Yes	Checked	Unchecked	Unchecked	Postnatal care	31	Yes	CURRENTLY MARRIED	Senior secondary/high education	With a group of clients	Yes	Yes	Yes	Checked	Checked	Checked	Unchecked	Checked	Checked	Checked	Unchecked	Checked	Checked	Unchecked		No	Unchecked	Unchecked	Unchecked	Unchecked	Unchecked	Unchecked	Unchecked	Unchecked	Unchecked	Unchecked	Unchecked
982	0	0	1	Baseline	Control	1	Nsawam	0	1	4	1	3	Yes	Unchecked	Unchecked	Checked	Postnatal care	40	Yes	CURRENTLY MARRIED	Junior secondary/high education	Individually	Yes	Yes	Yes	Checked	Checked	Checked	Unchecked	Checked	Checked	Unchecked	Unchecked	Checked	Checked	Unchecked		No	Unchecked	Unchecked	Unchecked	Unchecked	Unchecked	Unchecked	Unchecked	Unchecked	Unchecked	Unchecked	Unchecked
983	0	0	1	Baseline	Control	1	Nsawam	0	1	1	1	4	Yes	Unchecked	Unchecked	Checked	Postnatal care	24	No	COHABITATING	Senior secondary/high education	With a group of clients	Yes	Yes	Yes	Checked	Checked	Checked	Unchecked	Checked	Checked	Unchecked	Unchecked	Checked	Checked	Unchecked		No	Unchecked	Unchecked	Unchecked	Unchecked	Unchecked	Unchecked	Unchecked	Unchecked	Unchecked	Unchecked	Unchecked
984	0	0	1	Baseline	Control	1	Nsawam	0	1	1	1	3	Yes	Unchecked	Unchecked	Checked	Postnatal care	38	Yes	CURRENTLY MARRIED	Junior secondary/high education	With a group of clients	Yes	Yes	Yes	Checked	Checked	Checked	Unchecked	Checked	Checked	Unchecked	Unchecked	Checked	Checked	Unchecked		No	Unchecked	Unchecked	Unchecked	Unchecked	Unchecked	Unchecked	Unchecked	Unchecked	Unchecked	Unchecked	Unchecked
985	0	0	1	Baseline	Control	1	Nsawam	0	1	1	1	2	Yes	Unchecked	Unchecked	Checked	Postnatal care	33	Yes	CURRENTLY MARRIED	Primary education	With a group of clients	Yes	Yes	Yes	Checked	Checked	Checked	Unchecked	Checked	Checked	Unchecked	Unchecked	Checked	Checked	Unchecked		No	Unchecked	Unchecked	Unchecked	Unchecked	Unchecked	Unchecked	Unchecked	Unchecked	Unchecked	Unchecked	Unchecked
986	0	0	1	Baseline	Control	1	Nsawam	0	1	1	1	4	Yes	Unchecked	Unchecked	Checked	Postnatal care	40	Yes	CURRENTLY MARRIED	Senior secondary/high education	With a group of clients	Yes	Yes	Yes	Checked	Checked	Checked	Unchecked	Checked	Checked	Unchecked	Unchecked	Checked	Checked	Unchecked		No	Unchecked	Unchecked	Unchecked	Unchecked	Unchecked	Unchecked	Unchecked	Unchecked	Unchecked	Unchecked	Unchecked
987	0	0	1	Baseline	Control	1	Nsawam	0	0	1	1	3	Yes	Unchecked	Unchecked	Checked	Postnatal care	20	No	COHABITATING	Junior secondary/high education	With a group of clients	Yes	Yes	Yes	Checked	Checked	Unchecked	Unchecked	Checked	Checked	Unchecked	Unchecked	Checked	Checked	Unchecked		No	Unchecked	Unchecked	Unchecked	Unchecked	Unchecked	Unchecked	Unchecked	Unchecked	Unchecked	Unchecked	Unchecked
988	0	0	1	Baseline	Control	1	Nsawam	0	1	1	1	3	Yes	Unchecked	Unchecked	Checked	Postnatal care	38	Yes	CURRENTLY MARRIED	Junior secondary/high education	With a group of clients	Yes	Yes	Yes	Checked	Checked	Checked	Unchecked	Checked	Checked	Unchecked	Unchecked	Checked	Checked	Unchecked		No	Unchecked	Unchecked	Unchecked	Unchecked	Unchecked	Unchecked	Unchecked	Unchecked	Unchecked	Unchecked	Unchecked
989	0	0	1	Baseline	Control	1	Nsawam	0	1	1	1	2	Yes	Unchecked	Unchecked	Checked	Postnatal care	29	Yes	CURRENTLY MARRIED	Primary education	With a group of clients	Yes	Yes	Yes	Checked	Checked	Checked	Unchecked	Checked	Checked	Unchecked	Unchecked	Checked	Checked	Unchecked		No	Unchecked	Unchecked	Unchecked	Unchecked	Unchecked	Unchecked	Unchecked	Unchecked	Unchecked	Unchecked	Unchecked
990	0	0	1	Baseline	Control	1	Nsawam	0	1	4	6	3	Yes	Unchecked	Unchecked	Checked	Postnatal care	23	No	SINGLE	Junior secondary/high education	With a group of clients	Yes	Yes	Yes	Checked	Checked	Checked	Unchecked	Checked	Checked	Unchecked	Unchecked	Checked	Checked	Unchecked		No	Unchecked	Unchecked	Unchecked	Unchecked	Unchecked	Unchecked	Unchecked	Unchecked	Unchecked	Unchecked	Unchecked
991	0	0	1	Baseline	Control	1	Nsawam	0	1	4	1	4	Yes	Unchecked	Unchecked	Checked	Postnatal care	30	Yes	CURRENTLY MARRIED	Senior secondary/high education	With a group of clients	Yes	Yes	Yes	Checked	Checked	Checked	Unchecked	Checked	Checked	Unchecked	Unchecked	Checked	Checked	Unchecked		No	Unchecked	Unchecked	Unchecked	Unchecked	Unchecked	Unchecked	Unchecked	Unchecked	Unchecked	Unchecked	Unchecked
992	0	0	1	Baseline	Control	1	Nsawam	0	1	4	1	6	Yes	Unchecked	Unchecked	Checked	Postnatal care	35	No	CURRENTLY MARRIED	Tertiary Education	With a group of clients	Yes	Yes	Yes	Checked	Checked	Checked	Unchecked	Checked	Checked	Unchecked	Unchecked	Checked	Checked	Unchecked		No	Unchecked	Unchecked	Unchecked	Unchecked	Unchecked	Unchecked	Unchecked	Unchecked	Unchecked	Unchecked	Unchecked
993	0	0	1	Baseline	Control	1	Nsawam	2	1	4	1	6	Yes	Unchecked	Unchecked	Checked	Postnatal care	40	Yes	CURRENTLY MARRIED	Tertiary Education	With a group of clients	Yes	Yes	Yes	Checked	Checked	Checked	Unchecked	Checked	Checked	Unchecked	Unchecked	Checked	Checked	Unchecked		No	Unchecked	Unchecked	Unchecked	Unchecked	Unchecked	Unchecked	Unchecked	Unchecked	Unchecked	Unchecked	Unchecked
994	0	0	1	Baseline	Control	1	Nsawam	0	1	4	1	3	Yes	Unchecked	Unchecked	Checked	Postnatal care	35	No	COHABITATING	Junior secondary/high education	Individually	Yes	Yes	Yes	Checked	Checked	Checked	Unchecked	Checked	Checked	Unchecked	Unchecked	Checked	Checked	Unchecked		Yes	Unchecked	Checked	Unchecked	Unchecked	Unchecked	Unchecked	Unchecked	Unchecked	Unchecked	Unchecked	Unchecked
995	0	0	1	Baseline	Control	1	Nsawam	0	1	4	1	2	Yes	Unchecked	Unchecked	Checked	Postnatal care	28	No	COHABITATING	Primary education	With a group of clients	Yes	Yes	Yes	Checked	Checked	Checked	Unchecked	Checked	Checked	Unchecked	Unchecked	Checked	Checked	Unchecked		No	Unchecked	Unchecked	Unchecked	Unchecked	Unchecked	Unchecked	Unchecked	Unchecked	Unchecked	Unchecked	Unchecked
996	0	0	1	Baseline	Control	1	Nsawam	0	1	4	1	4	Yes	Unchecked	Unchecked	Checked	Postnatal care	29	No	COHABITATING	Senior secondary/high education	With a group of clients	Yes	Yes	Yes	Checked	Checked	Checked	Unchecked	Checked	Checked	Unchecked	Unchecked	Checked	Checked	Unchecked		No	Unchecked	Unchecked	Unchecked	Unchecked	Unchecked	Unchecked	Unchecked	Unchecked	Unchecked	Unchecked	Unchecked
997	0	0	1	Baseline	Control	1	Nsawam	0	1	1	1	3	Yes	Unchecked	Unchecked	Checked	Postnatal care	27	Yes	COHABITATING	Junior secondary/high education	Individually	Yes	Yes	Yes	Checked	Checked	Checked	Unchecked	Checked	Checked	Unchecked	Unchecked	Checked	Checked	Unchecked		No	Unchecked	Unchecked	Unchecked	Unchecked	Unchecked	Unchecked	Unchecked	Unchecked	Unchecked	Unchecked	Unchecked
998	0	0	1	Baseline	Control	1	Nsawam	0	1	1	1	6	Yes	Unchecked	Unchecked	Checked	Postnatal care	32	Yes	CURRENTLY MARRIED	Tertiary Education	Individually	Yes	Yes	Yes	Checked	Checked	Checked	Unchecked	Checked	Checked	Unchecked	Unchecked	Checked	Checked	Unchecked		No	Unchecked	Unchecked	Unchecked	Unchecked	Unchecked	Unchecked	Unchecked	Unchecked	Unchecked	Unchecked	Unchecked
999	0	1	0	Baseline	Control	1	Amasaman	0	0	1	1	4	Yes	Unchecked	Checked	Unchecked	Postnatal care	25	Yes	CURRENTLY MARRIED	Senior secondary/high education	With a group of clients	Yes	Yes	Yes	Checked	Unchecked	Checked	Checked	Checked	Checked	Unchecked	Unchecked	Checked	Checked	Unchecked		No	Unchecked	Unchecked	Unchecked	Unchecked	Unchecked	Unchecked	Unchecked	Unchecked	Unchecked	Unchecked	Unchecked
1000	0	1	0	Baseline	Control	1	Amasaman	3	0	1	1	6	Yes	Unchecked	Checked	Unchecked	Postnatal care	33	Yes	CURRENTLY MARRIED	Tertiary Education	With a group of clients	Yes	Yes	Yes	Checked	Unchecked	Checked	Unchecked	Checked	Checked	Unchecked	Unchecked	Checked	Checked	Unchecked		No	Unchecked	Unchecked	Unchecked	Unchecked	Unchecked	Unchecked	Unchecked	Unchecked	Unchecked	Unchecked	Unchecked
1001	0	1	0	Baseline	Control	1	Amasaman	0	0	1	1	3	Yes	Unchecked	Checked	Unchecked	Postnatal care	31	Yes	CURRENTLY MARRIED	Junior secondary/high education	With a group of clients	Yes	Yes	Yes	Checked	Unchecked	Checked	Unchecked	Checked	Checked	Unchecked	Unchecked	Checked	Checked	Unchecked		No	Unchecked	Unchecked	Unchecked	Unchecked	Unchecked	Unchecked	Unchecked	Unchecked	Unchecked	Unchecked	Unchecked
1002	0	1	0	Baseline	Control	1	Amasaman	0	0	1	1	4	Yes	Unchecked	Checked	Unchecked	Postnatal care	26	Yes	CURRENTLY MARRIED	Senior secondary/high education	With a group of clients	Yes	Yes	Yes	Checked	Unchecked	Checked	Unchecked	Checked	Checked	Unchecked	Unchecked	Checked	Checked	Unchecked		No	Unchecked	Unchecked	Unchecked	Unchecked	Unchecked	Unchecked	Unchecked	Unchecked	Unchecked	Unchecked	Unchecked
1003	0	1	0	Baseline	Control	1	Amasaman	0	0	1	1	4	Yes	Unchecked	Checked	Unchecked	Postnatal care	24	Yes	COHABITATING	Senior secondary/high education	With a group of clients	Yes	Yes	Yes	Checked	Unchecked	Checked	Unchecked	Checked	Checked	Unchecked	Unchecked	Checked	Checked	Unchecked		No	Unchecked	Unchecked	Unchecked	Unchecked	Unchecked	Unchecked	Unchecked	Unchecked	Unchecked	Unchecked	Unchecked
1004	0	1	0	Baseline	Control	1	Amasaman	0	0	1	1	4	Yes	Unchecked	Checked	Unchecked	Postnatal care	26	Yes	COHABITATING	Senior secondary/high education	With a group of clients	Yes	Yes	Yes	Checked	Unchecked	Checked	Unchecked	Checked	Checked	Unchecked	Unchecked	Checked	Checked	Unchecked		No	Unchecked	Unchecked	Unchecked	Unchecked	Unchecked	Unchecked	Unchecked	Unchecked	Unchecked	Unchecked	Unchecked
1005	0	1	0	Baseline	Control	1	Amasaman	0	0	1	1	4	Yes	Unchecked	Checked	Unchecked	Postnatal care	30	Yes	CURRENTLY MARRIED	Senior secondary/high education	With a group of clients	Yes	Yes	Yes	Checked	Unchecked	Checked	Unchecked	Checked	Checked	Unchecked	Unchecked	Checked	Checked	Unchecked		No	Unchecked	Unchecked	Unchecked	Unchecked	Unchecked	Unchecked	Unchecked	Unchecked	Unchecked	Unchecked	Unchecked
1006	0	1	0	Baseline	Control	1	Amasaman	0	0	1	1	4	Yes	Unchecked	Checked	Unchecked	Postnatal care	27	Yes	CURRENTLY MARRIED	Senior secondary/high education	With a group of clients	Yes	Yes	Yes	Checked	Unchecked	Checked	Unchecked	Checked	Checked	Unchecked	Unchecked	Checked	Checked	Unchecked		No	Unchecked	Unchecked	Unchecked	Unchecked	Unchecked	Unchecked	Unchecked	Unchecked	Unchecked	Unchecked	Unchecked
1007	0	1	0	Baseline	Control	1	Amasaman	1	1	4	1	3	Yes	Unchecked	Checked	Unchecked	Postnatal care	36	Yes	CURRENTLY MARRIED	Junior secondary/high education	With a group of clients	Yes	Yes	Yes	Checked	Checked	Checked	Unchecked	Checked	Checked	Unchecked	Unchecked	Checked	Checked	Unchecked		Yes	Unchecked	Checked	Unchecked	Unchecked	Unchecked	Unchecked	Unchecked	Unchecked	Unchecked	Unchecked	Unchecked
1008	0	1	0	Baseline	Control	1	Amasaman	0	1	4	1	3	Yes	Unchecked	Checked	Unchecked	Postnatal care	30	Yes	CURRENTLY MARRIED	Junior secondary/high education	With a group of clients	Yes	Yes	Yes	Checked	Checked	Checked	Unchecked	Checked	Checked	Unchecked	Unchecked	Checked	Checked	Unchecked		No	Unchecked	Unchecked	Unchecked	Unchecked	Unchecked	Unchecked	Unchecked	Unchecked	Unchecked	Unchecked	Unchecked
1009	0	1	0	Baseline	Control	1	Amasaman	0	1	4	1	3	Yes	Unchecked	Checked	Unchecked	Postnatal care	25	Yes	CURRENTLY MARRIED	Junior secondary/high education	With a group of clients	Yes	Yes	Yes	Checked	Checked	Checked	Unchecked	Checked	Checked	Unchecked	Unchecked	Checked	Checked	Unchecked		No	Unchecked	Unchecked	Unchecked	Unchecked	Unchecked	Unchecked	Unchecked	Unchecked	Unchecked	Unchecked	Unchecked
1010	0	1	0	Baseline	Control	1	Amasaman	0	1	4	6	4	Yes	Unchecked	Checked	Unchecked	Postnatal care	20	No	SINGLE	Senior secondary/high education	With a group of clients	Yes	Yes	Yes	Checked	Checked	Checked	Unchecked	Checked	Checked	Unchecked	Unchecked	Checked	Checked	Unchecked		No	Unchecked	Unchecked	Unchecked	Unchecked	Unchecked	Unchecked	Unchecked	Unchecked	Unchecked	Unchecked	Unchecked
1011	0	1	0	Baseline	Control	1	Amasaman	0	0	1	1	3	Yes	Unchecked	Checked	Unchecked	Postnatal care	37	Yes	CURRENTLY MARRIED	Junior secondary/high education	With a group of clients	Yes	Yes	Yes	Checked	Unchecked	Checked	Unchecked	Checked	Checked	Unchecked	Unchecked	Checked	Checked	Unchecked		No	Unchecked	Unchecked	Unchecked	Unchecked	Unchecked	Unchecked	Unchecked	Unchecked	Unchecked	Unchecked	Unchecked
1012	0	1	0	Baseline	Control	1	Amasaman	0	0	1	6	4	Yes	Unchecked	Checked	Unchecked	Postnatal care	28	No	SINGLE	Senior secondary/high education	With a group of clients	Yes	Yes	Yes	Checked	Unchecked	Checked	Unchecked	Checked	Checked	Unchecked	Unchecked	Checked	Checked	Unchecked		No	Unchecked	Unchecked	Unchecked	Unchecked	Unchecked	Unchecked	Unchecked	Unchecked	Unchecked	Unchecked	Unchecked
1013	0	1	0	Baseline	Control	1	Amasaman	0	0	1	1	3	Yes	Unchecked	Checked	Unchecked	Postnatal care	29	Yes	CURRENTLY MARRIED	Junior secondary/high education	With a group of clients	Yes	Yes	Yes	Checked	Unchecked	Checked	Unchecked	Checked	Checked	Unchecked	Unchecked	Checked	Checked	Unchecked		No	Unchecked	Unchecked	Unchecked	Unchecked	Unchecked	Unchecked	Unchecked	Unchecked	Unchecked	Unchecked	Unchecked
1014	0	1	0	Baseline	Control	1	Amasaman	0	0	1	1	3	Yes	Unchecked	Checked	Unchecked	Postnatal care	26	Yes	CURRENTLY MARRIED	Junior secondary/high education	With a group of clients	Yes	Yes	Yes	Checked	Unchecked	Checked	Unchecked	Checked	Checked	Unchecked	Unchecked	Checked	Checked	Unchecked		No	Unchecked	Unchecked	Unchecked	Unchecked	Unchecked	Unchecked	Unchecked	Unchecked	Unchecked	Unchecked	Unchecked
1015	0	1	0	Baseline	Control	1	Amasaman	0	0	1	1	4	Yes	Unchecked	Checked	Unchecked	Postnatal care	28	Yes	CURRENTLY MARRIED	Senior secondary/high education	With a group of clients	Yes	Yes	Yes	Checked	Unchecked	Checked	Unchecked	Checked	Checked	Unchecked	Unchecked	Checked	Checked	Unchecked		No	Unchecked	Unchecked	Unchecked	Unchecked	Unchecked	Unchecked	Unchecked	Unchecked	Unchecked	Unchecked	Unchecked
1016	0	1	0	Baseline	Control	1	Amasaman	0	0	1	1	3	Yes	Unchecked	Checked	Unchecked	Postnatal care	29	Yes	CURRENTLY MARRIED	Junior secondary/high education	With a group of clients	Yes	Yes	Yes	Checked	Unchecked	Checked	Unchecked	Checked	Checked	Unchecked	Unchecked	Checked	Checked	Unchecked		No	Unchecked	Unchecked	Unchecked	Unchecked	Unchecked	Unchecked	Unchecked	Unchecked	Unchecked	Unchecked	Unchecked
1017	0	1	0	Baseline	Control	1	Amasaman	0	0	1	1	3	Yes	Unchecked	Checked	Unchecked	Postnatal care	39	Yes	CURRENTLY MARRIED	Junior secondary/high education	With a group of clients	Yes	Yes	Yes	Checked	Unchecked	Checked	Unchecked	Checked	Checked	Unchecked	Unchecked	Checked	Checked	Unchecked		No	Unchecked	Unchecked	Unchecked	Unchecked	Unchecked	Unchecked	Unchecked	Unchecked	Unchecked	Unchecked	Unchecked
1018	0	1	0	Baseline	Control	1	Amasaman	0	0	1	6	4	Yes	Unchecked	Checked	Unchecked	Postnatal care	30	No	SINGLE	Senior secondary/high education	With a group of clients	Yes	Yes	Yes	Checked	Unchecked	Checked	Unchecked	Checked	Checked	Unchecked	Unchecked	Checked	Checked	Unchecked		No	Unchecked	Unchecked	Unchecked	Unchecked	Unchecked	Unchecked	Unchecked	Unchecked	Unchecked	Unchecked	Unchecked
1019	0	1	0	Baseline	Control	1	Amasaman	0	1	4	1	3	Yes	Unchecked	Checked	Unchecked	Postnatal care	39	Yes	CURRENTLY MARRIED	Junior secondary/high education	With a group of clients	Yes	Yes	Yes	Checked	Checked	Checked	Unchecked	Checked	Checked	Unchecked	Unchecked	Checked	Checked	Unchecked		No	Unchecked	Unchecked	Unchecked	Unchecked	Unchecked	Unchecked	Unchecked	Unchecked	Unchecked	Unchecked	Unchecked
1020	0	1	0	Baseline	Control	1	Amasaman	1	1	4	1	4	Yes	Unchecked	Checked	Unchecked	Postnatal care	37	Yes	CURRENTLY MARRIED	Senior secondary/high education	With a group of clients	Yes	Yes	Yes	Checked	Checked	Checked	Unchecked	Checked	Checked	Unchecked	Unchecked	Checked	Checked	Unchecked		Yes	Unchecked	Checked	Unchecked	Unchecked	Unchecked	Unchecked	Unchecked	Unchecked	Unchecked	Unchecked	Unchecked
1021	0	1	0	Baseline	Control	1	Amasaman	0	0	1	1	3	Yes	Unchecked	Checked	Unchecked	Postnatal care	36	Yes	CURRENTLY MARRIED	Junior secondary/high education	With a group of clients	Yes	Yes	Yes	Checked	Unchecked	Checked	Unchecked	Checked	Checked	Unchecked	Unchecked	Checked	Checked	Unchecked		No	Unchecked	Unchecked	Unchecked	Unchecked	Unchecked	Unchecked	Unchecked	Unchecked	Unchecked	Unchecked	Unchecked
1022	0	1	0	Baseline	Control	1	Amasaman	1	0	1	1	3	Yes	Unchecked	Checked	Unchecked	Postnatal care	43	Yes	CURRENTLY MARRIED	Junior secondary/high education	With a group of clients	Yes	Yes	Yes	Checked	Unchecked	Checked	Unchecked	Checked	Checked	Unchecked	Unchecked	Checked	Checked	Unchecked		No	Unchecked	Unchecked	Unchecked	Unchecked	Unchecked	Unchecked	Unchecked	Unchecked	Unchecked	Unchecked	Unchecked
1023	0	1	0	Baseline	Control	1	Amasaman	2	0	1	1	2	Yes	Unchecked	Checked	Unchecked	Postnatal care	33	Yes	CURRENTLY MARRIED	Primary education	With a group of clients	Yes	Yes	Yes	Checked	Unchecked	Checked	Unchecked	Checked	Checked	Unchecked	Unchecked	Checked	Checked	Unchecked		No	Unchecked	Unchecked	Unchecked	Unchecked	Unchecked	Unchecked	Unchecked	Unchecked	Unchecked	Unchecked	Unchecked
1024	0	1	0	Baseline	Control	1	Amasaman	0	0	1	1	2	Yes	Unchecked	Checked	Unchecked	Postnatal care	40	Yes	CURRENTLY MARRIED	Primary education	With a group of clients	Yes	Yes	Yes	Checked	Unchecked	Checked	Unchecked	Checked	Checked	Unchecked	Unchecked	Checked	Checked	Unchecked		No	Unchecked	Unchecked	Unchecked	Unchecked	Unchecked	Unchecked	Unchecked	Unchecked	Unchecked	Unchecked	Unchecked
1025	0	1	0	Baseline	Control	1	Amasaman	0	1	4	1	3	Yes	Unchecked	Checked	Unchecked	Postnatal care	39	Yes	CURRENTLY MARRIED	Junior secondary/high education	Individually	Yes	Yes	Yes	Checked	Checked	Checked	Unchecked	Checked	Checked	Unchecked	Unchecked	Checked	Checked	Unchecked		Yes	Unchecked	Checked	Unchecked	Unchecked	Unchecked	Unchecked	Unchecked	Unchecked	Unchecked	Unchecked	Unchecked
1026	0	1	0	Baseline	Control	1	Amasaman	1	0	1	1	3	Yes	Unchecked	Checked	Unchecked	Postnatal care	26	Yes	COHABITATING	Junior secondary/high education	With a group of clients	Yes	Yes	Yes	Checked	Unchecked	Checked	Unchecked	Checked	Checked	Unchecked	Unchecked	Checked	Checked	Unchecked		No	Unchecked	Unchecked	Unchecked	Unchecked	Unchecked	Unchecked	Unchecked	Unchecked	Unchecked	Unchecked	Unchecked
1027	0	1	0	Baseline	Control	1	Amasaman	0	0	1	1	4	Yes	Unchecked	Checked	Unchecked	Postnatal care	37	Yes	CURRENTLY MARRIED	Senior secondary/high education	With a group of clients	Yes	Yes	Yes	Checked	Unchecked	Checked	Unchecked	Checked	Checked	Unchecked	Unchecked	Checked	Checked	Unchecked		No	Unchecked	Unchecked	Unchecked	Unchecked	Unchecked	Unchecked	Unchecked	Unchecked	Unchecked	Unchecked	Unchecked
1028	0	1	0	Baseline	Control	1	Amasaman	0	0	1	1	3	Yes	Unchecked	Checked	Unchecked	Postnatal care	32	Yes	COHABITATING	Junior secondary/high education	With a group of clients	Yes	Yes	Yes	Checked	Unchecked	Checked	Unchecked	Checked	Checked	Unchecked	Unchecked	Checked	Checked	Unchecked		No	Unchecked	Unchecked	Unchecked	Unchecked	Unchecked	Unchecked	Unchecked	Unchecked	Unchecked	Unchecked	Unchecked
1029	0	1	0	Baseline	Control	1	Amasaman	0	0	1	6	4	Yes	Unchecked	Checked	Unchecked	Postnatal care	23	No	SINGLE	Senior secondary/high education	With a group of clients	Yes	Yes	Yes	Checked	Unchecked	Checked	Unchecked	Checked	Checked	Unchecked	Unchecked	Checked	Checked	Unchecked		No	Unchecked	Unchecked	Unchecked	Unchecked	Unchecked	Unchecked	Unchecked	Unchecked	Unchecked	Unchecked	Unchecked
1030	0	1	0	Baseline	Control	1	Amasaman	0	0	1	1	6	Yes	Unchecked	Checked	Unchecked	Postnatal care	27	Yes	COHABITATING	Tertiary Education	With a group of clients	Yes	Yes	Yes	Checked	Unchecked	Checked	Unchecked	Checked	Checked	Unchecked	Unchecked	Checked	Checked	Unchecked		No	Unchecked	Unchecked	Unchecked	Unchecked	Unchecked	Unchecked	Unchecked	Unchecked	Unchecked	Unchecked	Unchecked
1031	0	1	0	Baseline	Control	1	Amasaman	1	0	1	1	3	Yes	Unchecked	Checked	Unchecked	Postnatal care	34	Yes	CURRENTLY MARRIED	Junior secondary/high education	With a group of clients	Yes	Yes	Yes	Checked	Unchecked	Checked	Unchecked	Checked	Checked	Unchecked	Unchecked	Checked	Checked	Unchecked		No	Unchecked	Unchecked	Unchecked	Unchecked	Unchecked	Unchecked	Unchecked	Unchecked	Unchecked	Unchecked	Unchecked
1032	0	1	0	Baseline	Control	1	Amasaman	0	1	4	1	3	Yes	Unchecked	Checked	Unchecked	Postnatal care	36	Yes	CURRENTLY MARRIED	Junior secondary/high education	With a group of clients	Yes	Yes	Yes	Checked	Checked	Checked	Unchecked	Checked	Checked	Unchecked	Unchecked	Checked	Checked	Unchecked		No	Unchecked	Unchecked	Unchecked	Unchecked	Unchecked	Unchecked	Unchecked	Unchecked	Unchecked	Unchecked	Unchecked
1033	0	1	0	Baseline	Control	1	Amasaman	0	1	4	1	6	Yes	Unchecked	Checked	Unchecked	Postnatal care	33	Yes	CURRENTLY MARRIED	Tertiary Education	With a group of clients	Yes	Yes	Yes	Checked	Checked	Checked	Unchecked	Checked	Checked	Unchecked	Unchecked	Checked	Checked	Unchecked		No	Unchecked	Unchecked	Unchecked	Unchecked	Unchecked	Unchecked	Unchecked	Unchecked	Unchecked	Unchecked	Unchecked
1034	0	1	0	Baseline	Control	1	Amasaman	0	1	4	1	3	Yes	Unchecked	Checked	Unchecked	Postnatal care	34	Yes	COHABITATING	Junior secondary/high education	With a group of clients	Yes	Yes	Yes	Checked	Checked	Checked	Unchecked	Checked	Checked	Unchecked	Unchecked	Checked	Checked	Unchecked		No	Unchecked	Unchecked	Unchecked	Unchecked	Unchecked	Unchecked	Unchecked	Unchecked	Unchecked	Unchecked	Unchecked
1035	0	1	0	Baseline	Control	1	Amasaman	0	1	4	1	2	Yes	Unchecked	Checked	Unchecked	Postnatal care	32	Yes	CURRENTLY MARRIED	Primary education	With a group of clients	Yes	Yes	Yes	Checked	Checked	Checked	Unchecked	Checked	Checked	Unchecked	Unchecked	Checked	Checked	Unchecked		No	Unchecked	Unchecked	Unchecked	Unchecked	Unchecked	Unchecked	Unchecked	Unchecked	Unchecked	Unchecked	Unchecked
1036	0	1	0	Baseline	Control	1	Amasaman	0	1	4	1	4	Yes	Unchecked	Checked	Unchecked	Postnatal care	28	Yes	CURRENTLY MARRIED	Senior secondary/high education	With a group of clients	Yes	Yes	Yes	Checked	Checked	Checked	Unchecked	Checked	Checked	Unchecked	Unchecked	Checked	Checked	Unchecked		No	Unchecked	Unchecked	Unchecked	Unchecked	Unchecked	Unchecked	Unchecked	Unchecked	Unchecked	Unchecked	Unchecked
1037	0	1	0	Baseline	Control	1	Amasaman	0	1	1	1	3	Yes	Unchecked	Checked	Unchecked	Postnatal care	30	Yes	COHABITATING	Junior secondary/high education	With a group of clients	Yes	Yes	Yes	Checked	Checked	Checked	Unchecked	Checked	Checked	Unchecked	Unchecked	Checked	Checked	Checked	Cycle beads	No	Unchecked	Unchecked	Unchecked	Unchecked	Unchecked	Unchecked	Unchecked	Unchecked	Unchecked	Unchecked	Unchecked
1038	0	1	0	Baseline	Control	1	Amasaman	0	1	1	1	3	Yes	Unchecked	Checked	Unchecked	Postnatal care	29	Yes	CURRENTLY MARRIED	Junior secondary/high education	With a group of clients	Yes	Yes	Yes	Checked	Checked	Checked	Unchecked	Checked	Checked	Unchecked	Unchecked	Checked	Checked	Checked	Cycle beads	No	Unchecked	Unchecked	Unchecked	Unchecked	Unchecked	Unchecked	Unchecked	Unchecked	Unchecked	Unchecked	Unchecked
1039	0	1	0	Baseline	Control	1	Amasaman	0	1	1	1	4	Yes	Unchecked	Checked	Unchecked	Postnatal care	29	Yes	CURRENTLY MARRIED	Senior secondary/high education	With a group of clients	Yes	Yes	Yes	Checked	Checked	Checked	Unchecked	Checked	Checked	Unchecked	Unchecked	Checked	Checked	Checked	Cycle beads	No	Unchecked	Unchecked	Unchecked	Unchecked	Unchecked	Unchecked	Unchecked	Unchecked	Unchecked	Unchecked	Unchecked
1040	0	1	0	Baseline	Control	1	Amasaman	0	1	1	1	4	Yes	Unchecked	Checked	Unchecked	Postnatal care	26	Yes	COHABITATING	Senior secondary/high education	With a group of clients	Yes	Yes	Yes	Checked	Checked	Checked	Unchecked	Checked	Checked	Unchecked	Unchecked	Checked	Checked	Checked	Cycle beads	No	Unchecked	Unchecked	Unchecked	Unchecked	Unchecked	Unchecked	Unchecked	Unchecked	Unchecked	Unchecked	Unchecked
1041	0	1	0	Baseline	Control	1	Amasaman	0	1	1	1	6	Yes	Unchecked	Checked	Unchecked	Postnatal care	27	Yes	CURRENTLY MARRIED	Tertiary Education	With a group of clients	Yes	Yes	Yes	Checked	Checked	Checked	Unchecked	Checked	Checked	Unchecked	Unchecked	Checked	Checked	Checked	Cycle beads	No	Unchecked	Unchecked	Unchecked	Unchecked	Unchecked	Unchecked	Unchecked	Unchecked	Unchecked	Unchecked	Unchecked
1042	0	1	0	Baseline	Control	1	Amasaman	1	1	4	1	6	Yes	Unchecked	Checked	Unchecked	Postnatal care	31	Yes	CURRENTLY MARRIED	Tertiary Education	With a group of clients	Yes	Yes	Yes	Checked	Checked	Checked	Unchecked	Checked	Checked	Unchecked	Unchecked	Checked	Checked	Checked	Cycle beads	No	Unchecked	Unchecked	Unchecked	Unchecked	Unchecked	Unchecked	Unchecked	Unchecked	Unchecked	Unchecked	Unchecked
1043	0	1	0	Baseline	Control	1	Amasaman	1	1	4	1	3	Yes	Unchecked	Checked	Unchecked	Postnatal care	39	Yes	CURRENTLY MARRIED	Junior secondary/high education	With a group of clients	Yes	Yes	Yes	Checked	Checked	Checked	Unchecked	Checked	Checked	Unchecked	Unchecked	Checked	Checked	Unchecked		No	Unchecked	Unchecked	Unchecked	Unchecked	Unchecked	Unchecked	Unchecked	Unchecked	Unchecked	Unchecked	Unchecked
1044	0	1	0	Baseline	Control	1	Amasaman	0	1	4	1	2	Yes	Unchecked	Checked	Unchecked	Postnatal care	24	Yes	COHABITATING	Primary education	With a group of clients	Yes	Yes	Yes	Checked	Checked	Checked	Unchecked	Checked	Checked	Unchecked	Unchecked	Checked	Checked	Unchecked		No	Unchecked	Unchecked	Unchecked	Unchecked	Unchecked	Unchecked	Unchecked	Unchecked	Unchecked	Unchecked	Unchecked
1045	0	1	0	Baseline	Control	1	Amasaman	0	1	4	1	3	Yes	Unchecked	Checked	Unchecked	Postnatal care	21	Yes	COHABITATING	Junior secondary/high education	With a group of clients	Yes	Yes	Yes	Checked	Checked	Checked	Unchecked	Checked	Checked	Unchecked	Unchecked	Checked	Checked	Unchecked		No	Unchecked	Unchecked	Unchecked	Unchecked	Unchecked	Unchecked	Unchecked	Unchecked	Unchecked	Unchecked	Unchecked
1046	0	1	0	Baseline	Control	1	Amasaman	0	0	1	1	3	Yes	Unchecked	Checked	Unchecked	Postnatal care	24	Yes	COHABITATING	Junior secondary/high education	With a group of clients	Yes	Yes	Yes	Checked	Unchecked	Checked	Unchecked	Checked	Checked	Unchecked	Unchecked	Checked	Checked	Unchecked		No	Unchecked	Unchecked	Unchecked	Unchecked	Unchecked	Unchecked	Unchecked	Unchecked	Unchecked	Unchecked	Unchecked
1047	0	1	0	Baseline	Control	1	Amasaman	0	0	1	1	3	Yes	Unchecked	Checked	Unchecked	Postnatal care	40	Yes	CURRENTLY MARRIED	Junior secondary/high education	With a group of clients	Yes	Yes	Yes	Checked	Unchecked	Checked	Unchecked	Checked	Checked	Unchecked	Unchecked	Checked	Checked	Unchecked		No	Unchecked	Unchecked	Unchecked	Unchecked	Unchecked	Unchecked	Unchecked	Unchecked	Unchecked	Unchecked	Unchecked
1048	0	1	0	Baseline	Control	1	Amasaman	0	0	1	1	3	Yes	Unchecked	Checked	Unchecked	Postnatal care	17	Yes	COHABITATING	Junior secondary/high education	With a group of clients	Yes	Yes	Yes	Checked	Unchecked	Checked	Unchecked	Checked	Checked	Unchecked	Unchecked	Checked	Checked	Unchecked		No	Unchecked	Unchecked	Unchecked	Unchecked	Unchecked	Unchecked	Unchecked	Unchecked	Unchecked	Unchecked	Unchecked
1049	0	1	0	Baseline	Control	1	Amasaman	0	0	1	1	4	Yes	Unchecked	Checked	Unchecked	Postnatal care	32	Yes	CURRENTLY MARRIED	Senior secondary/high education	With a group of clients	Yes	Yes	Yes	Checked	Unchecked	Checked	Unchecked	Checked	Checked	Unchecked	Unchecked	Checked	Checked	Unchecked		No	Unchecked	Unchecked	Unchecked	Unchecked	Unchecked	Unchecked	Unchecked	Unchecked	Unchecked	Unchecked	Unchecked
1050	0	1	0	Baseline	Control	1	Amasaman	1	0	1	1	4	Yes	Unchecked	Checked	Unchecked	Postnatal care	25	Yes	COHABITATING	Vocational Education	With a group of clients	Yes	Yes	Yes	Checked	Unchecked	Checked	Unchecked	Checked	Checked	Unchecked	Unchecked	Checked	Checked	Unchecked		No	Unchecked	Unchecked	Unchecked	Unchecked	Unchecked	Unchecked	Unchecked	Unchecked	Unchecked	Unchecked	Unchecked
1051	0	1	0	Baseline	Control	1	Amasaman	0	0	4	1	6	Yes	Unchecked	Checked	Unchecked	Postnatal care	38	Yes	CURRENTLY MARRIED	Tertiary Education	With a group of clients	Yes	Yes	Yes	Checked	Unchecked	Checked	Unchecked	Checked	Checked	Unchecked	Unchecked	Checked	Checked	Unchecked		No	Unchecked	Unchecked	Unchecked	Unchecked	Unchecked	Unchecked	Unchecked	Unchecked	Unchecked	Unchecked	Unchecked
1052	0	1	0	Baseline	Control	1	Amasaman	1	0	4	1	4	Yes	Unchecked	Checked	Unchecked	Postnatal care	32	Yes	CURRENTLY MARRIED	Vocational Education	With a group of clients	Yes	Yes	Yes	Checked	Unchecked	Checked	Unchecked	Checked	Checked	Unchecked	Unchecked	Checked	Checked	Unchecked		No	Unchecked	Unchecked	Unchecked	Unchecked	Unchecked	Unchecked	Unchecked	Unchecked	Unchecked	Unchecked	Unchecked
1053	0	1	0	Baseline	Control	1	Amasaman	0	0	4	1	4	Yes	Unchecked	Checked	Unchecked	Postnatal care	34	Yes	COHABITATING	Senior secondary/high education	With a group of clients	Yes	Yes	Yes	Checked	Unchecked	Checked	Unchecked	Checked	Checked	Unchecked	Unchecked	Checked	Checked	Unchecked		No	Unchecked	Unchecked	Unchecked	Unchecked	Unchecked	Unchecked	Unchecked	Unchecked	Unchecked	Unchecked	Unchecked
1054	0	1	0	Baseline	Control	1	Amasaman	0	0	4	1	2	Yes	Unchecked	Checked	Unchecked	Postnatal care	30	Yes	COHABITATING	Primary education	With a group of clients	Yes	Yes	Yes	Checked	Unchecked	Checked	Unchecked	Checked	Checked	Unchecked	Unchecked	Checked	Checked	Unchecked		No	Unchecked	Unchecked	Unchecked	Unchecked	Unchecked	Unchecked	Unchecked	Unchecked	Unchecked	Unchecked	Unchecked
1055	0	1	0	Baseline	Control	1	Amasaman	0	0	4	1	3	Yes	Unchecked	Checked	Unchecked	Postnatal care	39	Yes	CURRENTLY MARRIED	Junior secondary/high education	With a group of clients	Yes	Yes	Yes	Checked	Unchecked	Checked	Unchecked	Checked	Checked	Unchecked	Unchecked	Checked	Checked	Unchecked		Yes	Unchecked	Checked	Unchecked	Unchecked	Unchecked	Unchecked	Unchecked	Unchecked	Unchecked	Unchecked	Unchecked
1056	0	1	0	Baseline	Control	1	Amasaman	0	0	4	1	4	Yes	Unchecked	Checked	Unchecked	Postnatal care	28	Yes	CURRENTLY MARRIED	Senior secondary/high education	With a group of clients	Yes	Yes	Yes	Checked	Unchecked	Checked	Unchecked	Checked	Checked	Unchecked	Unchecked	Checked	Checked	Unchecked		No	Unchecked	Unchecked	Unchecked	Unchecked	Unchecked	Unchecked	Unchecked	Unchecked	Unchecked	Unchecked	Unchecked
1057	1	0	0	Baseline	Control	1	Maamobi	0	0	4	1	4	Yes	Checked	Unchecked	Unchecked	Postnatal care	33	Yes	CURRENTLY MARRIED	Senior secondary/high education	With a group of clients	Yes	Yes	Yes	Checked	Unchecked	Checked	Unchecked	Checked	Checked	Unchecked	Unchecked	Checked	Checked	Unchecked		No	Unchecked	Unchecked	Unchecked	Unchecked	Unchecked	Unchecked	Unchecked	Unchecked	Unchecked	Unchecked	Unchecked
1058	1	0	0	Baseline	Control	1	Maamobi	0	0	4	1	6	Yes	Checked	Unchecked	Unchecked	Postnatal care	30	Yes	CURRENTLY MARRIED	Tertiary Education	With a group of clients	Yes	Yes	Yes	Checked	Unchecked	Checked	Unchecked	Checked	Checked	Unchecked	Unchecked	Checked	Checked	Unchecked		Yes	Unchecked	Unchecked	Unchecked	Unchecked	Checked	Unchecked	Unchecked	Unchecked	Unchecked	Unchecked	Unchecked
1059	1	0	0	Baseline	Control	1	Maamobi	1	0	4	1	3	Yes	Checked	Unchecked	Unchecked	Postnatal care	41	Yes	CURRENTLY MARRIED	Junior secondary/high education	With a group of clients	Yes	Yes	Yes	Checked	Unchecked	Checked	Unchecked	Checked	Checked	Unchecked	Unchecked	Checked	Checked	Unchecked		Yes	Unchecked	Checked	Unchecked	Unchecked	Unchecked	Unchecked	Unchecked	Unchecked	Unchecked	Unchecked	Unchecked
1060	1	0	0	Baseline	Control	1	Maamobi	0	0	4	1	4	Yes	Checked	Unchecked	Unchecked	Postnatal care	33	Yes	CURRENTLY MARRIED	Senior secondary/high education	Individually	Yes	Yes	Yes	Unchecked	Unchecked	Checked	Unchecked	Checked	Checked	Unchecked	Unchecked	Unchecked	Checked	Unchecked		Yes	Unchecked	Unchecked	Unchecked	Unchecked	Unchecked	Unchecked	Unchecked	Unchecked	Checked	Unchecked	Unchecked
1061	1	0	0	Baseline	Control	1	Maamobi	1	0	1	1	2	Yes	Checked	Unchecked	Unchecked	Postnatal care	31	Yes	CURRENTLY MARRIED	Primary education	With a group of clients	Yes	Yes	Yes	Unchecked	Unchecked	Checked	Unchecked	Checked	Checked	Unchecked	Unchecked	Checked	Unchecked	Checked	Psycho beads	No	Unchecked	Unchecked	Unchecked	Unchecked	Unchecked	Unchecked	Unchecked	Unchecked	Unchecked	Unchecked	Unchecked
1062	1	0	0	Baseline	Control	1	Maamobi	0	0	1	1	3	Yes	Checked	Unchecked	Unchecked	Postnatal care	27	No	COHABITATING	Junior secondary/high education	With a group of clients	Yes	Yes	Yes	Unchecked	Unchecked	Checked	Unchecked	Checked	Checked	Unchecked	Unchecked	Checked	Unchecked	Checked	Psycho beads	Yes	Checked	Unchecked	Unchecked	Unchecked	Unchecked	Unchecked	Unchecked	Unchecked	Unchecked	Unchecked	Unchecked
1063	1	0	0	Baseline	Control	1	Maamobi	0	0	1	6	4	Yes	Checked	Unchecked	Unchecked	Postnatal care	24	No	SINGLE	Senior secondary/high education	With a group of clients	Yes	Yes	Yes	Unchecked	Unchecked	Checked	Unchecked	Checked	Checked	Unchecked	Unchecked	Checked	Unchecked	Checked	Psycho beads	No	Unchecked	Unchecked	Unchecked	Unchecked	Unchecked	Unchecked	Unchecked	Unchecked	Unchecked	Unchecked	Unchecked
1064	1	0	0	Baseline	Control	1	Maamobi	0	0	1	1	4	Yes	Checked	Unchecked	Unchecked	Postnatal care	29	Yes	CURRENTLY MARRIED	Senior secondary/high education	With a group of clients	Yes	Yes	Yes	Unchecked	Unchecked	Checked	Unchecked	Checked	Checked	Unchecked	Unchecked	Checked	Unchecked	Checked	Psycho beads	Yes	Unchecked	Unchecked	Unchecked	Unchecked	Unchecked	Checked	Unchecked	Unchecked	Unchecked	Unchecked	Unchecked
1065	1	0	0	Baseline	Control	1	Maamobi	0	0	4	1	4	Yes	Checked	Unchecked	Unchecked	Postnatal care	24	Yes	CURRENTLY MARRIED	Senior secondary/high education	With a group of clients	Yes	Yes	Yes	Unchecked	Unchecked	Checked	Unchecked	Checked	Checked	Unchecked	Unchecked	Checked	Checked	Unchecked		Yes	Unchecked	Unchecked	Unchecked	Unchecked	Checked	Unchecked	Unchecked	Unchecked	Unchecked	Unchecked	Unchecked
1066	1	0	0	Baseline	Control	1	Maamobi	0	0	4	1	3	Yes	Checked	Unchecked	Unchecked	Postnatal care	21	Yes	CURRENTLY MARRIED	Junior secondary/high education	With a group of clients	Yes	Yes	Yes	Unchecked	Unchecked	Checked	Unchecked	Checked	Checked	Unchecked	Unchecked	Checked	Checked	Unchecked		Yes	Unchecked	Unchecked	Unchecked	Unchecked	Checked	Unchecked	Unchecked	Unchecked	Unchecked	Unchecked	Unchecked
1067	1	0	0	Baseline	Control	1	Maamobi	0	0	4	1	4	Yes	Checked	Unchecked	Unchecked	Postnatal care	26	Yes	CURRENTLY MARRIED	Senior secondary/high education	With a group of clients	Yes	Yes	Yes	Unchecked	Unchecked	Checked	Unchecked	Checked	Checked	Unchecked	Unchecked	Checked	Checked	Unchecked		No	Unchecked	Unchecked	Unchecked	Unchecked	Unchecked	Unchecked	Unchecked	Unchecked	Unchecked	Unchecked	Unchecked
1068	1	0	0	Baseline	Control	1	Maamobi	0	0	1	1	4	Yes	Checked	Unchecked	Unchecked	Postnatal care	28	Yes	CURRENTLY MARRIED	Senior secondary/high education	With a group of clients	Yes	Yes	Yes	Unchecked	Unchecked	Checked	Unchecked	Checked	Checked	Unchecked	Unchecked	Checked	Checked	Unchecked		No	Unchecked	Unchecked	Unchecked	Unchecked	Unchecked	Unchecked	Unchecked	Unchecked	Unchecked	Unchecked	Unchecked
1069	1	0	0	Baseline	Control	1	Maamobi	0	0	1	1	3	Yes	Checked	Unchecked	Unchecked	Postnatal care	24	No	COHABITATING	Junior secondary/high education	With a group of clients	Yes	Yes	Yes	Unchecked	Unchecked	Checked	Unchecked	Checked	Checked	Unchecked	Unchecked	Checked	Checked	Unchecked		Yes	Unchecked	Unchecked	Unchecked	Unchecked	Unchecked	Checked	Unchecked	Unchecked	Unchecked	Unchecked	Unchecked
1070	1	0	0	Baseline	Control	1	Maamobi	0	0	1	1	2	Yes	Checked	Unchecked	Unchecked	Postnatal care	25	Yes	CURRENTLY MARRIED	Primary education	With a group of clients	Yes	Yes	Yes	Unchecked	Unchecked	Checked	Unchecked	Checked	Checked	Unchecked	Unchecked	Checked	Checked	Unchecked		Yes	Unchecked	Unchecked	Unchecked	Unchecked	Unchecked	Checked	Unchecked	Unchecked	Unchecked	Unchecked	Unchecked
1071	1	0	0	Baseline	Control	1	Maamobi	0	0	1	1	3	Yes	Checked	Unchecked	Unchecked	Postnatal care	25	No	COHABITATING	Junior secondary/high education	With a group of clients	Yes	Yes	Yes	Unchecked	Unchecked	Checked	Unchecked	Checked	Checked	Unchecked	Unchecked	Checked	Checked	Unchecked		Yes	Unchecked	Unchecked	Unchecked	Unchecked	Checked	Unchecked	Unchecked	Unchecked	Unchecked	Unchecked	Unchecked
1072	1	0	0	Baseline	Control	1	Maamobi	0	0	1	1	3	Yes	Checked	Unchecked	Unchecked	Postnatal care	27	Yes	CURRENTLY MARRIED	Junior secondary/high education	With a group of clients	Yes	Yes	Yes	Checked	Unchecked	Checked	Unchecked	Checked	Checked	Unchecked	Unchecked	Checked	Checked	Checked	Psycho beads	Yes	Unchecked	Unchecked	Unchecked	Unchecked	Checked	Unchecked	Unchecked	Unchecked	Unchecked	Unchecked	Unchecked
1073	1	0	0	Baseline	Control	1	Maamobi	0	0	1	1	3	Yes	Checked	Unchecked	Unchecked	Postnatal care	28	Yes	CURRENTLY MARRIED	Junior secondary/high education	With a group of clients	Yes	Yes	Yes	Checked	Unchecked	Checked	Unchecked	Checked	Checked	Unchecked	Unchecked	Checked	Checked	Checked	Psycho beads	Yes	Unchecked	Unchecked	Unchecked	Unchecked	Unchecked	Checked	Unchecked	Unchecked	Unchecked	Unchecked	Unchecked
1074	1	0	0	Baseline	Control	1	Maamobi	0	0	1	1	3	Yes	Checked	Unchecked	Unchecked	Postnatal care	29	Yes	CURRENTLY MARRIED	Junior secondary/high education	With a group of clients	Yes	Yes	Yes	Checked	Unchecked	Checked	Unchecked	Checked	Checked	Unchecked	Unchecked	Checked	Checked	Checked	Psycho beads	Yes	Unchecked	Unchecked	Unchecked	Unchecked	Checked	Unchecked	Unchecked	Unchecked	Unchecked	Unchecked	Unchecked
1075	1	0	0	Stage 1	Control	2	Maamobi	0	0	1	1	6	Yes	Checked	Unchecked	Unchecked	Postnatal care	45	Yes	CURRENTLY MARRIED	Tertiary Education	With a group of clients	Yes	Yes	Yes	Unchecked	Checked	Checked	Unchecked	Checked	Checked	Unchecked	Unchecked	Checked	Checked	Unchecked		No	Unchecked	Unchecked	Unchecked	Unchecked	Unchecked	Unchecked	Unchecked	Unchecked	Unchecked	Unchecked	Unchecked
1076	1	0	0	Stage 1	Control	2	Maamobi	0	0	1	1	3	Yes	Checked	Unchecked	Unchecked	Postnatal care	35	No	COHABITATING	Junior secondary/high education	With a group of clients	Yes	Yes	Yes	Unchecked	Checked	Checked	Unchecked	Checked	Checked	Unchecked	Unchecked	Checked	Checked	Unchecked		No	Unchecked	Unchecked	Unchecked	Unchecked	Unchecked	Unchecked	Unchecked	Unchecked	Unchecked	Unchecked	Unchecked
1077	1	0	0	Stage 1	Control	2	Maamobi	0	0	1	1	3	Yes	Checked	Unchecked	Unchecked	Postnatal care	27	Yes	CURRENTLY MARRIED	Junior secondary/high education	Individually	Yes	Yes	Yes	Unchecked	Unchecked	Checked	Unchecked	Checked	Checked	Unchecked	Unchecked	Checked	Unchecked	Unchecked		Yes	Unchecked	Unchecked	Unchecked	Unchecked	Checked	Unchecked	Unchecked	Unchecked	Unchecked	Unchecked	Unchecked
1078	0	1	0	Stage 1	Control	2	Amasaman	0	0	1	1	3	Yes	Unchecked	Checked	Unchecked	Postnatal care	25	Yes	CURRENTLY MARRIED	Junior secondary/high education	With a group of clients	Yes	Yes	Yes	Unchecked	Unchecked	Checked	Unchecked	Checked	Checked	Unchecked	Unchecked	Checked	Checked	Unchecked		No	Unchecked	Unchecked	Unchecked	Unchecked	Unchecked	Unchecked	Unchecked	Unchecked	Unchecked	Unchecked	Unchecked
1079	0	1	0	Stage 1	Control	2	Amasaman	2	0	1	1	4	Yes	Unchecked	Checked	Unchecked	Postnatal care	33	Yes	CURRENTLY MARRIED	Senior secondary/high education	With a group of clients	Yes	Yes	Yes	Unchecked	Unchecked	Checked	Unchecked	Checked	Checked	Unchecked	Unchecked	Checked	Checked	Unchecked		No	Unchecked	Unchecked	Unchecked	Unchecked	Unchecked	Unchecked	Unchecked	Unchecked	Unchecked	Unchecked	Unchecked
1080	0	1	0	Stage 1	Control	2	Amasaman	0	0	1	6	4	Yes	Unchecked	Checked	Unchecked	Postnatal care	23	No	SINGLE	Senior secondary/high education	With a group of clients	Yes	Yes	Yes	Unchecked	Unchecked	Checked	Unchecked	Checked	Checked	Unchecked	Unchecked	Checked	Checked	Unchecked		No	Unchecked	Unchecked	Unchecked	Unchecked	Unchecked	Unchecked	Unchecked	Unchecked	Unchecked	Unchecked	Unchecked
1081	0	1	0	Stage 1	Control	2	Amasaman	0	0	1	1	2	Yes	Unchecked	Checked	Unchecked	Postnatal care	26	Yes	COHABITATING	Primary education	With a group of clients	Yes	Yes	Yes	Unchecked	Unchecked	Checked	Unchecked	Checked	Checked	Unchecked	Unchecked	Checked	Checked	Unchecked		No	Unchecked	Unchecked	Unchecked	Unchecked	Unchecked	Unchecked	Unchecked	Unchecked	Unchecked	Unchecked	Unchecked
1082	0	1	0	Stage 1	Control	2	Amasaman	0	0	1	1	4	Yes	Unchecked	Checked	Unchecked	Postnatal care	32	Yes	CURRENTLY MARRIED	Senior secondary/high education	With a group of clients	Yes	Yes	Yes	Unchecked	Unchecked	Checked	Unchecked	Checked	Checked	Unchecked	Unchecked	Checked	Checked	Unchecked		No	Unchecked	Unchecked	Unchecked	Unchecked	Unchecked	Unchecked	Unchecked	Unchecked	Unchecked	Unchecked	Unchecked
1083	0	1	0	Stage 1	Control	2	Amasaman	0	0	1	1	2	Yes	Unchecked	Checked	Unchecked	Postnatal care	25	Yes	CURRENTLY MARRIED	Primary education	With a group of clients	Yes	Yes	Yes	Unchecked	Unchecked	Checked	Unchecked	Checked	Checked	Unchecked	Unchecked	Checked	Checked	Unchecked		No	Unchecked	Unchecked	Unchecked	Unchecked	Unchecked	Unchecked	Unchecked	Unchecked	Unchecked	Unchecked	Unchecked
1084	0	1	0	Stage 1	Control	2	Amasaman	0	0	1	1	3	Yes	Unchecked	Checked	Unchecked	Postnatal care	38	Yes	CURRENTLY MARRIED	Junior secondary/high education	With a group of clients	Yes	Yes	Yes	Unchecked	Unchecked	Checked	Unchecked	Checked	Checked	Unchecked	Unchecked	Checked	Checked	Unchecked		No	Unchecked	Unchecked	Unchecked	Unchecked	Unchecked	Unchecked	Unchecked	Unchecked	Unchecked	Unchecked	Unchecked
1085	0	1	0	Stage 1	Control	2	Amasaman	0	0	1	6	4	Yes	Unchecked	Checked	Unchecked	Postnatal care	25	No	SINGLE	Senior secondary/high education	With a group of clients	Yes	Yes	Yes	Unchecked	Unchecked	Checked	Unchecked	Checked	Checked	Unchecked	Unchecked	Checked	Checked	Unchecked		No	Unchecked	Unchecked	Unchecked	Unchecked	Unchecked	Unchecked	Unchecked	Unchecked	Unchecked	Unchecked	Unchecked
1086	0	1	0	Stage 1	Control	2	Amasaman	0	0	1	1	3	Yes	Unchecked	Checked	Unchecked	Postnatal care	26	Yes	CURRENTLY MARRIED	Junior secondary/high education	With a group of clients	Yes	Yes	Yes	Unchecked	Unchecked	Checked	Unchecked	Checked	Checked	Unchecked	Unchecked	Checked	Checked	Unchecked		No	Unchecked	Unchecked	Unchecked	Unchecked	Unchecked	Unchecked	Unchecked	Unchecked	Unchecked	Unchecked	Unchecked
1087	0	1	0	Stage 1	Control	2	Amasaman	1	1	4	1	4	Yes	Unchecked	Checked	Unchecked	Postnatal care	29	Yes	COHABITATING	Senior secondary/high education	With a group of clients	Yes	Yes	Yes	Checked	Checked	Checked	Unchecked	Checked	Checked	Unchecked	Unchecked	Checked	Checked	Unchecked		No	Unchecked	Unchecked	Unchecked	Unchecked	Unchecked	Unchecked	Unchecked	Unchecked	Unchecked	Unchecked	Unchecked
1088	0	1	0	Stage 1	Control	2	Amasaman	0	1	4	1	3	Yes	Unchecked	Checked	Unchecked	Postnatal care	30	Yes	CURRENTLY MARRIED	Junior secondary/high education	With a group of clients	Yes	Yes	Yes	Checked	Checked	Checked	Unchecked	Checked	Checked	Unchecked	Unchecked	Checked	Checked	Unchecked		No	Unchecked	Unchecked	Unchecked	Unchecked	Unchecked	Unchecked	Unchecked	Unchecked	Unchecked	Unchecked	Unchecked
1089	0	1	0	Stage 1	Control	2	Amasaman	0	1	4	1	3	Yes	Unchecked	Checked	Unchecked	Postnatal care	42	Yes	CURRENTLY MARRIED	Junior secondary/high education	With a group of clients	Yes	Yes	Yes	Checked	Checked	Checked	Unchecked	Checked	Checked	Unchecked	Unchecked	Checked	Checked	Unchecked		No	Unchecked	Unchecked	Unchecked	Unchecked	Unchecked	Unchecked	Unchecked	Unchecked	Unchecked	Unchecked	Unchecked
1090	0	1	0	Stage 1	Control	2	Amasaman	0	1	4	1	2	Yes	Unchecked	Checked	Unchecked	Postnatal care	32	Yes	COHABITATING	Primary education	With a group of clients	Yes	Yes	Yes	Checked	Checked	Checked	Unchecked	Checked	Checked	Unchecked	Unchecked	Checked	Checked	Unchecked		No	Unchecked	Unchecked	Unchecked	Unchecked	Unchecked	Unchecked	Unchecked	Unchecked	Unchecked	Unchecked	Unchecked
1091	0	1	0	Stage 1	Control	2	Amasaman	0	0	1	1	3	Yes	Unchecked	Checked	Unchecked	Postnatal care	26	Yes	CURRENTLY MARRIED	Junior secondary/high education	With a group of clients	Yes	Yes	Yes	Checked	Unchecked	Checked	Unchecked	Checked	Checked	Unchecked	Unchecked	Checked	Checked	Unchecked		No	Unchecked	Unchecked	Unchecked	Unchecked	Unchecked	Unchecked	Unchecked	Unchecked	Unchecked	Unchecked	Unchecked
1092	0	1	0	Stage 1	Control	2	Amasaman	0	0	1	1	3	Yes	Unchecked	Checked	Unchecked	Postnatal care	33	Yes	CURRENTLY MARRIED	Junior secondary/high education	With a group of clients	Yes	Yes	Yes	Checked	Unchecked	Checked	Unchecked	Checked	Checked	Unchecked	Unchecked	Checked	Checked	Unchecked		No	Unchecked	Unchecked	Unchecked	Unchecked	Unchecked	Unchecked	Unchecked	Unchecked	Unchecked	Unchecked	Unchecked
1093	0	1	0	Stage 1	Control	2	Amasaman	1	0	1	1	4	Yes	Unchecked	Checked	Unchecked	Postnatal care	33	Yes	CURRENTLY MARRIED	Senior secondary/high education	With a group of clients	Yes	Yes	Yes	Checked	Unchecked	Checked	Unchecked	Checked	Checked	Unchecked	Unchecked	Checked	Checked	Unchecked		No	Unchecked	Unchecked	Unchecked	Unchecked	Unchecked	Unchecked	Unchecked	Unchecked	Unchecked	Unchecked	Unchecked
1094	0	1	0	Stage 1	Control	2	Amasaman	0	0	1	1	4	Yes	Unchecked	Checked	Unchecked	Postnatal care	24	Yes	CURRENTLY MARRIED	Senior secondary/high education	With a group of clients	Yes	Yes	Yes	Checked	Unchecked	Checked	Unchecked	Checked	Checked	Unchecked	Unchecked	Checked	Checked	Unchecked		No	Unchecked	Unchecked	Unchecked	Unchecked	Unchecked	Unchecked	Unchecked	Unchecked	Unchecked	Unchecked	Unchecked
1095	0	1	0	Stage 1	Control	2	Amasaman	2	1	4	1	3	Yes	Unchecked	Checked	Unchecked	Postnatal care	27	Yes	COHABITATING	Junior secondary/high education	With a group of clients	Yes	Yes	Yes	Checked	Checked	Checked	Unchecked	Checked	Checked	Unchecked	Unchecked	Checked	Checked	Unchecked		No	Unchecked	Unchecked	Unchecked	Unchecked	Unchecked	Unchecked	Unchecked	Unchecked	Unchecked	Unchecked	Unchecked
1096	0	1	0	Stage 1	Control	2	Amasaman	0	1	4	1	2	Yes	Unchecked	Checked	Unchecked	Postnatal care	33	Yes	CURRENTLY MARRIED	Primary education	With a group of clients	Yes	Yes	Yes	Checked	Checked	Checked	Unchecked	Checked	Checked	Unchecked	Unchecked	Checked	Checked	Unchecked		No	Unchecked	Unchecked	Unchecked	Unchecked	Unchecked	Unchecked	Unchecked	Unchecked	Unchecked	Unchecked	Unchecked
1097	0	1	0	Stage 1	Control	2	Amasaman	0	1	4	1	3	Yes	Unchecked	Checked	Unchecked	Postnatal care	41	Yes	CURRENTLY MARRIED	Junior secondary/high education	With a group of clients	Yes	Yes	Yes	Checked	Checked	Checked	Unchecked	Checked	Checked	Unchecked	Unchecked	Checked	Checked	Unchecked		Yes	Unchecked	Checked	Unchecked	Unchecked	Unchecked	Unchecked	Unchecked	Unchecked	Unchecked	Unchecked	Unchecked
1098	0	1	0	Stage 1	Control	2	Amasaman	1	1	4	1	3	Yes	Unchecked	Checked	Unchecked	Postnatal care	40	Yes	CURRENTLY MARRIED	Junior secondary/high education	With a group of clients	Yes	Yes	Yes	Checked	Checked	Checked	Unchecked	Checked	Checked	Unchecked	Unchecked	Checked	Checked	Unchecked		Yes	Unchecked	Checked	Unchecked	Unchecked	Unchecked	Unchecked	Unchecked	Unchecked	Unchecked	Unchecked	Unchecked
1099	0	1	0	Stage 1	Control	2	Amasaman	0	1	4	1	2	Yes	Unchecked	Checked	Unchecked	Postnatal care	34	Yes	CURRENTLY MARRIED	Primary education	With a group of clients	Yes	Yes	Yes	Checked	Checked	Checked	Unchecked	Checked	Checked	Unchecked	Unchecked	Checked	Checked	Unchecked		No	Unchecked	Unchecked	Unchecked	Unchecked	Unchecked	Unchecked	Unchecked	Unchecked	Unchecked	Unchecked	Unchecked
1100	0	1	0	Stage 1	Control	2	Amasaman	1	1	4	1	4	Yes	Unchecked	Checked	Unchecked	Postnatal care	41	Yes	CURRENTLY MARRIED	Senior secondary/high education	With a group of clients	Yes	Yes	Yes	Checked	Checked	Checked	Unchecked	Checked	Checked	Unchecked	Unchecked	Checked	Checked	Unchecked		Yes	Unchecked	Checked	Unchecked	Unchecked	Unchecked	Unchecked	Unchecked	Unchecked	Unchecked	Unchecked	Unchecked
1101	0	1	0	Stage 1	Control	2	Amasaman	0	1	1	1	3	Yes	Unchecked	Checked	Unchecked	Postnatal care	30	Yes	COHABITATING	Junior secondary/high education	With a group of clients	Yes	Yes	Yes	Checked	Checked	Checked	Unchecked	Checked	Checked	Unchecked	Unchecked	Checked	Checked	Checked	Chart	Yes	Unchecked	Unchecked	Unchecked	Unchecked	Unchecked	Unchecked	Unchecked	Unchecked	Unchecked	Unchecked	Checked
1102	0	1	0	Stage 1	Control	2	Amasaman	0	1	1	1	4	Yes	Unchecked	Checked	Unchecked	Postnatal care	29	Yes	CURRENTLY MARRIED	Senior secondary/high education	With a group of clients	Yes	Yes	Yes	Checked	Checked	Checked	Unchecked	Checked	Checked	Unchecked	Unchecked	Checked	Checked	Unchecked		Yes	Unchecked	Unchecked	Unchecked	Unchecked	Unchecked	Unchecked	Unchecked	Unchecked	Unchecked	Unchecked	Checked
1103	0	1	0	Stage 1	Control	2	Amasaman	0	1	1	1	4	Yes	Unchecked	Checked	Unchecked	Postnatal care	33	Yes	CURRENTLY MARRIED	Senior secondary/high education	With a group of clients	Yes	Yes	Yes	Checked	Checked	Checked	Unchecked	Checked	Checked	Unchecked	Unchecked	Checked	Checked	Unchecked		No	Unchecked	Unchecked	Unchecked	Unchecked	Unchecked	Unchecked	Unchecked	Unchecked	Unchecked	Unchecked	Unchecked
1104	0	1	0	Stage 1	Control	2	Amasaman	0	1	1	1	3	Yes	Unchecked	Checked	Unchecked	Postnatal care	38	Yes	CURRENTLY MARRIED	Junior secondary/high education	With a group of clients	Yes	Yes	Yes	Checked	Checked	Checked	Unchecked	Checked	Checked	Unchecked	Unchecked	Checked	Checked	Unchecked		No	Unchecked	Unchecked	Unchecked	Unchecked	Unchecked	Unchecked	Unchecked	Unchecked	Unchecked	Unchecked	Unchecked
1105	0	1	0	Stage 1	Control	2	Amasaman	0	1	1	1	3	Yes	Unchecked	Checked	Unchecked	Postnatal care	40	Yes	CURRENTLY MARRIED	Junior secondary/high education	With a group of clients	Yes	Yes	Yes	Checked	Checked	Checked	Unchecked	Checked	Checked	Unchecked	Unchecked	Checked	Checked	Unchecked		Yes	Unchecked	Unchecked	Checked	Unchecked	Unchecked	Unchecked	Unchecked	Unchecked	Unchecked	Unchecked	Unchecked
1106	0	1	0	Stage 1	Control	2	Amasaman	0	1	1	1	3	Yes	Unchecked	Checked	Unchecked	Postnatal care	39	Yes	CURRENTLY MARRIED	Junior secondary/high education	With a group of clients	Yes	Yes	Yes	Checked	Checked	Checked	Unchecked	Checked	Checked	Unchecked	Unchecked	Checked	Checked	Unchecked		No	Unchecked	Unchecked	Unchecked	Unchecked	Unchecked	Unchecked	Unchecked	Unchecked	Unchecked	Unchecked	Unchecked
1107	0	1	0	Stage 1	Control	2	Amasaman	0	1	1	1	4	Yes	Unchecked	Checked	Unchecked	Postnatal care	30	Yes	CURRENTLY MARRIED	Senior secondary/high education	With a group of clients	Yes	Yes	Yes	Checked	Checked	Checked	Unchecked	Checked	Checked	Unchecked	Unchecked	Checked	Checked	Unchecked		No	Unchecked	Unchecked	Unchecked	Unchecked	Unchecked	Unchecked	Unchecked	Unchecked	Unchecked	Unchecked	Unchecked
1108	0	1	0	Stage 1	Control	2	Amasaman	0	1	1	1	3	Yes	Unchecked	Checked	Unchecked	Postnatal care	35	Yes	COHABITATING	Junior secondary/high education	With a group of clients	Yes	Yes	Yes	Checked	Checked	Checked	Unchecked	Checked	Checked	Unchecked	Unchecked	Checked	Checked	Unchecked		No	Unchecked	Unchecked	Unchecked	Unchecked	Unchecked	Unchecked	Unchecked	Unchecked	Unchecked	Unchecked	Unchecked
1109	0	1	0	Stage 1	Control	2	Amasaman	0	1	4	1	2	Yes	Unchecked	Checked	Unchecked	Postnatal care	31	Yes	CURRENTLY MARRIED	Primary education	Individually	Yes	Yes	Yes	Checked	Checked	Checked	Unchecked	Checked	Checked	Unchecked	Unchecked	Checked	Checked	Unchecked		No	Unchecked	Unchecked	Unchecked	Unchecked	Unchecked	Unchecked	Unchecked	Unchecked	Unchecked	Unchecked	Unchecked
1110	0	1	0	Stage 1	Control	2	Amasaman	0	1	4	6	4	Yes	Unchecked	Checked	Unchecked	Postnatal care	24	No	SINGLE	Senior secondary/high education	Individually	Yes	Yes	Yes	Checked	Checked	Checked	Unchecked	Checked	Checked	Unchecked	Unchecked	Checked	Checked	Unchecked		No	Unchecked	Unchecked	Unchecked	Unchecked	Unchecked	Unchecked	Unchecked	Unchecked	Unchecked	Unchecked	Unchecked
1111	0	1	0	Stage 1	Control	2	Amasaman	0	1	1	1	4	Yes	Unchecked	Checked	Unchecked	Postnatal care	21	Yes	CURRENTLY MARRIED	Senior secondary/high education	With a group of clients	Yes	Yes	Yes	Checked	Checked	Checked	Unchecked	Checked	Checked	Unchecked	Unchecked	Checked	Checked	Unchecked		Yes	Unchecked	Unchecked	Unchecked	Unchecked	Unchecked	Unchecked	Unchecked	Unchecked	Checked	Unchecked	Unchecked
1112	0	1	0	Stage 1	Control	2	Amasaman	0	1	1	1	3	Yes	Unchecked	Checked	Unchecked	Postnatal care	37	Yes	CURRENTLY MARRIED	Junior secondary/high education	With a group of clients	Yes	Yes	Yes	Checked	Checked	Checked	Unchecked	Checked	Checked	Unchecked	Unchecked	Checked	Checked	Unchecked		Yes	Unchecked	Unchecked	Checked	Unchecked	Unchecked	Unchecked	Unchecked	Unchecked	Unchecked	Unchecked	Unchecked
1113	0	1	0	Stage 1	Control	2	Amasaman	1	1	1	1	3	Yes	Unchecked	Checked	Unchecked	Postnatal care	26	Yes	COHABITATING	Junior secondary/high education	With a group of clients	Yes	Yes	Yes	Checked	Checked	Checked	Unchecked	Checked	Checked	Unchecked	Unchecked	Checked	Checked	Unchecked		No	Unchecked	Unchecked	Unchecked	Unchecked	Unchecked	Unchecked	Unchecked	Unchecked	Unchecked	Unchecked	Unchecked
1114	0	1	0	Stage 1	Control	2	Amasaman	0	1	1	6	4	Yes	Unchecked	Checked	Unchecked	Postnatal care	16	No	SINGLE	Senior secondary/high education	With a group of clients	Yes	Yes	Yes	Checked	Checked	Checked	Unchecked	Checked	Checked	Unchecked	Unchecked	Checked	Checked	Unchecked		No	Unchecked	Unchecked	Unchecked	Unchecked	Unchecked	Unchecked	Unchecked	Unchecked	Unchecked	Unchecked	Unchecked
1115	0	1	0	Stage 1	Control	2	Amasaman	0	1	1	1	4	Yes	Unchecked	Checked	Unchecked	Postnatal care	38	Yes	CURRENTLY MARRIED	Senior secondary/high education	With a group of clients	Yes	Yes	Yes	Checked	Checked	Checked	Unchecked	Checked	Checked	Unchecked	Unchecked	Checked	Checked	Unchecked		Yes	Unchecked	Unchecked	Unchecked	Unchecked	Unchecked	Unchecked	Unchecked	Unchecked	Checked	Unchecked	Unchecked
1116	0	1	0	Stage 1	Control	2	Amasaman	0	1	1	1	3	Yes	Unchecked	Checked	Unchecked	Postnatal care	41	Yes	CURRENTLY MARRIED	Junior secondary/high education	With a group of clients	Yes	Yes	Yes	Checked	Checked	Checked	Unchecked	Checked	Checked	Unchecked	Unchecked	Checked	Checked	Unchecked		Yes	Unchecked	Unchecked	Unchecked	Unchecked	Unchecked	Unchecked	Unchecked	Unchecked	Checked	Unchecked	Unchecked
1117	0	1	0	Stage 1	Control	2	Amasaman	0	1	1	1	4	Yes	Unchecked	Checked	Unchecked	Postnatal care	29	Yes	COHABITATING	Senior secondary/high education	With a group of clients	Yes	Yes	Yes	Checked	Checked	Checked	Unchecked	Checked	Checked	Unchecked	Unchecked	Checked	Checked	Unchecked		No	Unchecked	Unchecked	Unchecked	Unchecked	Unchecked	Unchecked	Unchecked	Unchecked	Unchecked	Unchecked	Unchecked
1118	0	1	0	Stage 1	Control	2	Amasaman	1	0	4	1	3	Yes	Unchecked	Checked	Unchecked	Postnatal care	25	Yes	CURRENTLY MARRIED	Junior secondary/high education	With a group of clients	Yes	Yes	Yes	Checked	Checked	Checked	Unchecked	Unchecked	Checked	Checked	Unchecked	Checked	Checked	Unchecked		No	Unchecked	Unchecked	Unchecked	Unchecked	Unchecked	Unchecked	Unchecked	Unchecked	Unchecked	Unchecked	Unchecked
1119	0	1	0	Stage 1	Control	2	Amasaman	0	1	4	1	4	Yes	Unchecked	Checked	Unchecked	Postnatal care	36	Yes	CURRENTLY MARRIED	Senior secondary/high education	With a group of clients	Yes	Yes	Yes	Checked	Checked	Checked	Unchecked	Checked	Checked	Unchecked	Unchecked	Checked	Checked	Unchecked		No	Unchecked	Unchecked	Unchecked	Unchecked	Unchecked	Unchecked	Unchecked	Unchecked	Unchecked	Unchecked	Unchecked
1120	0	1	0	Stage 1	Control	2	Amasaman	0	1	4	1	6	Yes	Unchecked	Checked	Unchecked	Postnatal care	29	Yes	CURRENTLY MARRIED	Tertiary Education	With a group of clients	Yes	Yes	Yes	Checked	Checked	Checked	Unchecked	Checked	Checked	Unchecked	Unchecked	Checked	Checked	Unchecked		No	Unchecked	Unchecked	Unchecked	Unchecked	Unchecked	Unchecked	Unchecked	Unchecked	Unchecked	Unchecked	Unchecked
1121	0	1	0	Stage 1	Control	2	Amasaman	0	1	1	1	6	Yes	Unchecked	Checked	Unchecked	Postnatal care	29	Yes	CURRENTLY MARRIED	Tertiary Education	With a group of clients	Yes	Yes	Yes	Checked	Checked	Checked	Unchecked	Checked	Checked	Unchecked	Unchecked	Checked	Checked	Unchecked		Yes	Unchecked	Unchecked	Unchecked	Unchecked	Unchecked	Unchecked	Unchecked	Unchecked	Unchecked	Checked	Unchecked
1122	0	1	0	Stage 1	Control	2	Amasaman	0	1	1	1	6	Yes	Unchecked	Checked	Unchecked	Postnatal care	33	Yes	CURRENTLY MARRIED	Tertiary Education	With a group of clients	Yes	Yes	Yes	Checked	Checked	Checked	Unchecked	Checked	Checked	Unchecked	Unchecked	Checked	Checked	Unchecked		No	Unchecked	Unchecked	Unchecked	Unchecked	Unchecked	Unchecked	Unchecked	Unchecked	Unchecked	Unchecked	Unchecked
1123	0	1	0	Stage 1	Control	2	Amasaman	1	1	1	1	1	Yes	Unchecked	Checked	Unchecked	Postnatal care	32	Yes	CURRENTLY MARRIED	No education	With a group of clients	Yes	Yes	Yes	Checked	Checked	Checked	Unchecked	Checked	Checked	Unchecked	Unchecked	Checked	Checked	Unchecked		No	Unchecked	Unchecked	Unchecked	Unchecked	Unchecked	Unchecked	Unchecked	Unchecked	Unchecked	Unchecked	Unchecked
1124	0	1	0	Stage 1	Control	2	Amasaman	1	1	4	1	4	Yes	Unchecked	Checked	Unchecked	Postnatal care	39	Yes	CURRENTLY MARRIED	Senior secondary/high education	With a group of clients	Yes	Yes	Yes	Checked	Checked	Checked	Unchecked	Checked	Checked	Unchecked	Unchecked	Checked	Checked	Unchecked		No	Unchecked	Unchecked	Unchecked	Unchecked	Unchecked	Unchecked	Unchecked	Unchecked	Unchecked	Unchecked	Unchecked
1125	0	1	0	Stage 1	Control	2	Amasaman	0	1	4	1	4	Yes	Unchecked	Checked	Unchecked	Postnatal care	28	Yes	CURRENTLY MARRIED	Senior secondary/high education	With a group of clients	Yes	Yes	Yes	Checked	Checked	Checked	Unchecked	Checked	Checked	Unchecked	Unchecked	Checked	Checked	Unchecked		Yes	Unchecked	Checked	Unchecked	Unchecked	Unchecked	Unchecked	Unchecked	Unchecked	Unchecked	Unchecked	Unchecked
1126	0	1	0	Stage 1	Control	2	Amasaman	0	1	4	1	4	Yes	Unchecked	Checked	Unchecked	Postnatal care	26	Yes	CURRENTLY MARRIED	Senior secondary/high education	With a group of clients	Yes	Yes	Yes	Checked	Checked	Checked	Unchecked	Checked	Checked	Unchecked	Unchecked	Checked	Checked	Unchecked		No	Unchecked	Unchecked	Unchecked	Unchecked	Unchecked	Unchecked	Unchecked	Unchecked	Unchecked	Unchecked	Unchecked
1127	0	1	0	Stage 1	Control	2	Amasaman	1	1	4	1	6	Yes	Unchecked	Checked	Unchecked	Postnatal care	38	Yes	CURRENTLY MARRIED	Tertiary Education	With a group of clients	Yes	Yes	Yes	Checked	Checked	Checked	Unchecked	Checked	Checked	Unchecked	Unchecked	Checked	Checked	Unchecked		No	Unchecked	Unchecked	Unchecked	Unchecked	Unchecked	Unchecked	Unchecked	Unchecked	Unchecked	Unchecked	Unchecked
1128	0	1	0	Stage 1	Control	2	Amasaman	0	1	4	6	3	Yes	Unchecked	Checked	Unchecked	Postnatal care	28	No	SINGLE	Junior secondary/high education	With a group of clients	Yes	Yes	Yes	Checked	Checked	Checked	Unchecked	Checked	Checked	Unchecked	Unchecked	Checked	Checked	Unchecked		No	Unchecked	Unchecked	Unchecked	Unchecked	Unchecked	Unchecked	Unchecked	Unchecked	Unchecked	Unchecked	Unchecked
1129	0	1	0	Stage 1	Control	2	Amasaman	0	0	1	1	6	Yes	Unchecked	Checked	Unchecked	Postnatal care	28	Yes	CURRENTLY MARRIED	Tertiary Education	With a group of clients	Yes	Yes	Yes	Checked	Unchecked	Checked	Unchecked	Checked	Checked	Unchecked	Unchecked	Checked	Checked	Unchecked		No	Unchecked	Unchecked	Unchecked	Unchecked	Unchecked	Unchecked	Unchecked	Unchecked	Unchecked	Unchecked	Unchecked
1130	0	1	0	Stage 1	Control	2	Amasaman	0	0	1	1	3	Yes	Unchecked	Checked	Unchecked	Postnatal care	32	Yes	CURRENTLY MARRIED	Junior secondary/high education	With a group of clients	Yes	Yes	Yes	Checked	Unchecked	Checked	Unchecked	Checked	Checked	Unchecked	Unchecked	Checked	Checked	Unchecked		No	Unchecked	Unchecked	Unchecked	Unchecked	Unchecked	Unchecked	Unchecked	Unchecked	Unchecked	Unchecked	Unchecked
1131	0	1	0	Stage 1	Control	2	Amasaman	0	0	1	1	3	Yes	Unchecked	Checked	Unchecked	Postnatal care	23	Yes	COHABITATING	Junior secondary/high education	With a group of clients	Yes	Yes	Yes	Checked	Unchecked	Checked	Unchecked	Checked	Checked	Unchecked	Unchecked	Checked	Checked	Unchecked		No	Unchecked	Unchecked	Unchecked	Unchecked	Unchecked	Unchecked	Unchecked	Unchecked	Unchecked	Unchecked	Unchecked
1132	0	1	0	Stage 1	Control	2	Amasaman	0	0	1	6	4	Yes	Unchecked	Checked	Unchecked	Postnatal care	20	No	SINGLE	Senior secondary/high education	With a group of clients	Yes	Yes	Yes	Checked	Unchecked	Checked	Unchecked	Checked	Checked	Unchecked	Unchecked	Checked	Checked	Unchecked		No	Unchecked	Unchecked	Unchecked	Unchecked	Unchecked	Unchecked	Unchecked	Unchecked	Unchecked	Unchecked	Unchecked
1133	0	1	0	Stage 1	Control	2	Amasaman	0	0	1	1	3	Yes	Unchecked	Checked	Unchecked	Postnatal care	30	Yes	CURRENTLY MARRIED	Junior secondary/high education	With a group of clients	Yes	Yes	Yes	Checked	Unchecked	Checked	Unchecked	Checked	Checked	Unchecked	Unchecked	Checked	Checked	Unchecked		No	Unchecked	Unchecked	Unchecked	Unchecked	Unchecked	Unchecked	Unchecked	Unchecked	Unchecked	Unchecked	Unchecked
1134	0	1	0	Stage 1	Control	2	Amasaman	0	0	1	1	2	Yes	Unchecked	Checked	Unchecked	Postnatal care	28	Yes	CURRENTLY MARRIED	Primary education	With a group of clients	Yes	Yes	Yes	Checked	Unchecked	Checked	Unchecked	Checked	Checked	Unchecked	Unchecked	Checked	Checked	Unchecked		No	Unchecked	Unchecked	Unchecked	Unchecked	Unchecked	Unchecked	Unchecked	Unchecked	Unchecked	Unchecked	Unchecked
1135	0	1	0	Stage 1	Control	2	Amasaman	0	0	1	1	3	Yes	Unchecked	Checked	Unchecked	Postnatal care	31	Yes	CURRENTLY MARRIED	Junior secondary/high education	With a group of clients	Yes	Yes	Yes	Checked	Unchecked	Checked	Unchecked	Checked	Checked	Unchecked	Unchecked	Checked	Checked	Unchecked		No	Unchecked	Unchecked	Unchecked	Unchecked	Unchecked	Unchecked	Unchecked	Unchecked	Unchecked	Unchecked	Unchecked
1136	0	1	0	Stage 1	Control	2	Amasaman	0	0	1	1	3	Yes	Unchecked	Checked	Unchecked	Postnatal care	20	Yes	CURRENTLY MARRIED	Junior secondary/high education	With a group of clients	Yes	Yes	Yes	Checked	Unchecked	Checked	Unchecked	Checked	Checked	Unchecked	Unchecked	Checked	Checked	Unchecked		No	Unchecked	Unchecked	Unchecked	Unchecked	Unchecked	Unchecked	Unchecked	Unchecked	Unchecked	Unchecked	Unchecked
1137	0	1	0	Stage 1	Control	2	Amasaman	1	0	4	1	3	Yes	Unchecked	Checked	Unchecked	Postnatal care	39	Yes	CURRENTLY MARRIED	Junior secondary/high education	With a group of clients	Yes	Yes	Yes	Checked	Unchecked	Checked	Unchecked	Checked	Checked	Unchecked	Unchecked	Checked	Checked	Unchecked		No	Unchecked	Unchecked	Unchecked	Unchecked	Unchecked	Unchecked	Unchecked	Unchecked	Unchecked	Unchecked	Unchecked
1138	0	1	0	Stage 1	Control	2	Amasaman	2	0	4	1	4	Yes	Unchecked	Checked	Unchecked	Postnatal care	31	Yes	CURRENTLY MARRIED	Senior secondary/high education	With a group of clients	Yes	Yes	Yes	Checked	Unchecked	Checked	Unchecked	Checked	Checked	Unchecked	Unchecked	Checked	Checked	Unchecked		No	Unchecked	Unchecked	Unchecked	Unchecked	Unchecked	Unchecked	Unchecked	Unchecked	Unchecked	Unchecked	Unchecked
1139	0	1	0	Stage 1	Control	2	Amasaman	0	0	4	1	1	Yes	Unchecked	Checked	Unchecked	Postnatal care	30	Yes	CURRENTLY MARRIED	No education	With a group of clients	Yes	Yes	Yes	Checked	Unchecked	Checked	Unchecked	Checked	Checked	Unchecked	Unchecked	Checked	Checked	Unchecked		No	Unchecked	Unchecked	Unchecked	Unchecked	Unchecked	Unchecked	Unchecked	Unchecked	Unchecked	Unchecked	Unchecked
1140	0	1	0	Stage 1	Control	2	Amasaman	0	0	4	6	2	Yes	Unchecked	Checked	Unchecked	Postnatal care	31	No	SINGLE	Primary education	With a group of clients	Yes	Yes	Yes	Checked	Unchecked	Checked	Unchecked	Checked	Checked	Unchecked	Unchecked	Checked	Checked	Unchecked		No	Unchecked	Unchecked	Unchecked	Unchecked	Unchecked	Unchecked	Unchecked	Unchecked	Unchecked	Unchecked	Unchecked
1141	0	1	0	Stage 1	Control	2	Amasaman	0	0	4	1	3	Yes	Unchecked	Checked	Unchecked	Postnatal care	33	Yes	COHABITATING	Junior secondary/high education	With a group of clients	Yes	Yes	Yes	Checked	Unchecked	Checked	Unchecked	Checked	Checked	Unchecked	Unchecked	Checked	Checked	Unchecked		No	Unchecked	Unchecked	Unchecked	Unchecked	Unchecked	Unchecked	Unchecked	Unchecked	Unchecked	Unchecked	Unchecked
1142	0	0	1	Stage 1	Intervention	3	Nsawam	0	1	1	6	3	Yes	Unchecked	Unchecked	Checked	Postnatal care	22	No	SINGLE	Junior secondary/high education	With a group of clients	Yes	Yes	Yes	Checked	Checked	Checked	Unchecked	Checked	Checked	Unchecked	Unchecked	Checked	Checked	Unchecked		No	Unchecked	Unchecked	Unchecked	Unchecked	Unchecked	Unchecked	Unchecked	Unchecked	Unchecked	Unchecked	Unchecked
1143	0	0	1	Stage 1	Intervention	3	Nsawam	0	1	1	1	4	Yes	Unchecked	Unchecked	Checked	Postnatal care	18	No	COHABITATING	Senior secondary/high education	With a group of clients	Yes	Yes	Yes	Checked	Checked	Checked	Unchecked	Checked	Checked	Unchecked	Unchecked	Checked	Checked	Unchecked		No	Unchecked	Unchecked	Unchecked	Unchecked	Unchecked	Unchecked	Unchecked	Unchecked	Unchecked	Unchecked	Unchecked
1144	0	0	1	Stage 1	Intervention	3	Nsawam	0	1	1	6	2	Yes	Unchecked	Unchecked	Checked	Postnatal care	30	No	SINGLE	Primary education	With a group of clients	Yes	Yes	Yes	Checked	Checked	Checked	Unchecked	Checked	Checked	Unchecked	Unchecked	Checked	Checked	Unchecked		No	Unchecked	Unchecked	Unchecked	Unchecked	Unchecked	Unchecked	Unchecked	Unchecked	Unchecked	Unchecked	Unchecked
1145	0	0	1	Stage 1	Intervention	3	Nsawam	0	1	1	1	3	Yes	Unchecked	Unchecked	Checked	Postnatal care	33	Yes	CURRENTLY MARRIED	Junior secondary/high education	With a group of clients	Yes	Yes	Yes	Checked	Checked	Checked	Unchecked	Checked	Checked	Unchecked	Unchecked	Checked	Checked	Unchecked		No	Unchecked	Unchecked	Unchecked	Unchecked	Unchecked	Unchecked	Unchecked	Unchecked	Unchecked	Unchecked	Unchecked
1146	0	0	1	Stage 1	Intervention	3	Nsawam	0	1	1	1	6	Yes	Unchecked	Unchecked	Checked	Postnatal care	34	Yes	CURRENTLY MARRIED	Tertiary Education	With a group of clients	Yes	Yes	Yes	Checked	Checked	Checked	Unchecked	Checked	Checked	Unchecked	Unchecked	Checked	Checked	Unchecked		No	Unchecked	Unchecked	Unchecked	Unchecked	Unchecked	Unchecked	Unchecked	Unchecked	Unchecked	Unchecked	Unchecked
1147	0	0	1	Stage 1	Intervention	3	Nsawam	0	1	4	1	3	Yes	Unchecked	Unchecked	Checked	Postnatal care	33	Yes	CURRENTLY MARRIED	Junior secondary/high education	With a group of clients	Yes	Yes	Yes	Checked	Checked	Checked	Unchecked	Checked	Checked	Unchecked	Unchecked	Checked	Checked	Unchecked		No	Unchecked	Unchecked	Unchecked	Unchecked	Unchecked	Unchecked	Unchecked	Unchecked	Unchecked	Unchecked	Unchecked
1148	0	0	1	Stage 1	Intervention	3	Nsawam	0	1	4	1	3	Yes	Unchecked	Unchecked	Checked	Postnatal care	32	Yes	CURRENTLY MARRIED	Junior secondary/high education	With a group of clients	Yes	Yes	Yes	Checked	Checked	Checked	Unchecked	Checked	Checked	Unchecked	Unchecked	Checked	Checked	Unchecked		No	Unchecked	Unchecked	Unchecked	Unchecked	Unchecked	Unchecked	Unchecked	Unchecked	Unchecked	Unchecked	Unchecked
1149	0	0	1	Stage 1	Intervention	3	Nsawam	0	1	4	6	3	Yes	Unchecked	Unchecked	Checked	Postnatal care	15	No	SINGLE	Junior secondary/high education	With a group of clients	Yes	Yes	Yes	Checked	Checked	Checked	Unchecked	Checked	Checked	Unchecked	Unchecked	Checked	Checked	Unchecked		No	Unchecked	Unchecked	Unchecked	Unchecked	Unchecked	Unchecked	Unchecked	Unchecked	Unchecked	Unchecked	Unchecked
1150	0	0	1	Stage 1	Intervention	3	Nsawam	1	1	4	1	3	Yes	Unchecked	Unchecked	Checked	Postnatal care	29	Yes	CURRENTLY MARRIED	Junior secondary/high education	With a group of clients	Yes	Yes	Yes	Checked	Checked	Checked	Unchecked	Checked	Checked	Unchecked	Unchecked	Checked	Checked	Unchecked		No	Unchecked	Unchecked	Unchecked	Unchecked	Unchecked	Unchecked	Unchecked	Unchecked	Unchecked	Unchecked	Unchecked
1151	0	0	1	Stage 1	Intervention	3	Nsawam	0	1	4	1	3	Yes	Unchecked	Unchecked	Checked	Postnatal care	20	Yes	CURRENTLY MARRIED	Junior secondary/high education	With a group of clients	Yes	Yes	Yes	Checked	Checked	Checked	Unchecked	Checked	Checked	Unchecked	Unchecked	Checked	Checked	Unchecked		No	Unchecked	Unchecked	Unchecked	Unchecked	Unchecked	Unchecked	Unchecked	Unchecked	Unchecked	Unchecked	Unchecked
1152	0	0	1	Stage 1	Intervention	3	Nsawam	0	1	4	1	3	Yes	Unchecked	Unchecked	Checked	Postnatal care	36	No	COHABITATING	Junior secondary/high education	With a group of clients	Yes	Yes	Yes	Checked	Checked	Checked	Unchecked	Checked	Checked	Unchecked	Unchecked	Checked	Checked	Unchecked		Yes	Unchecked	Checked	Unchecked	Unchecked	Unchecked	Unchecked	Unchecked	Unchecked	Unchecked	Unchecked	Unchecked
1153	0	0	1	Stage 1	Intervention	3	Nsawam	0	1	1	6	2	Yes	Unchecked	Unchecked	Checked	Postnatal care	25	No	SINGLE	Primary education	With a group of clients	Yes	Yes	Yes	Checked	Checked	Checked	Unchecked	Checked	Checked	Unchecked	Unchecked	Checked	Checked	Unchecked		No	Unchecked	Unchecked	Unchecked	Unchecked	Unchecked	Unchecked	Unchecked	Unchecked	Unchecked	Unchecked	Unchecked
1154	0	0	1	Stage 1	Intervention	3	Nsawam	0	1	1	6	3	Yes	Unchecked	Unchecked	Checked	Postnatal care	29	No	SINGLE	Junior secondary/high education	With a group of clients	Yes	Yes	Yes	Checked	Checked	Checked	Unchecked	Checked	Checked	Unchecked	Unchecked	Checked	Checked	Unchecked		No	Unchecked	Unchecked	Unchecked	Unchecked	Unchecked	Unchecked	Unchecked	Unchecked	Unchecked	Unchecked	Unchecked
1155	0	0	1	Stage 1	Intervention	3	Nsawam	1	1	1	1	3	Yes	Unchecked	Unchecked	Checked	Postnatal care	38	No	COHABITATING	Junior secondary/high education	With a group of clients	Yes	Yes	Yes	Checked	Checked	Checked	Unchecked	Checked	Checked	Unchecked	Unchecked	Checked	Checked	Unchecked		No	Unchecked	Unchecked	Unchecked	Unchecked	Unchecked	Unchecked	Unchecked	Unchecked	Unchecked	Unchecked	Unchecked
1156	0	0	1	Stage 1	Intervention	3	Nsawam	0	1	1	1	3	Yes	Unchecked	Unchecked	Checked	Postnatal care	26	No	COHABITATING	Junior secondary/high education	With a group of clients	Yes	Yes	Yes	Checked	Checked	Checked	Unchecked	Checked	Checked	Unchecked	Unchecked	Checked	Checked	Unchecked		No	Unchecked	Unchecked	Unchecked	Unchecked	Unchecked	Unchecked	Unchecked	Unchecked	Unchecked	Unchecked	Unchecked
1157	0	0	1	Stage 1	Intervention	3	Nsawam	0	1	1	6	3	Yes	Unchecked	Unchecked	Checked	Postnatal care	17	No	SINGLE	Junior secondary/high education	With a group of clients	Yes	Yes	Yes	Checked	Checked	Checked	Unchecked	Checked	Checked	Unchecked	Unchecked	Checked	Checked	Unchecked		No	Unchecked	Unchecked	Unchecked	Unchecked	Unchecked	Unchecked	Unchecked	Unchecked	Unchecked	Unchecked	Unchecked
1158	0	0	1	Stage 1	Intervention	3	Nsawam	0	1	1	1	4	Yes	Unchecked	Unchecked	Checked	Postnatal care	31	No	COHABITATING	Vocational Education	With a group of clients	Yes	Yes	Yes	Checked	Checked	Checked	Unchecked	Checked	Checked	Unchecked	Unchecked	Checked	Checked	Unchecked		No	Unchecked	Unchecked	Unchecked	Unchecked	Unchecked	Unchecked	Unchecked	Unchecked	Unchecked	Unchecked	Unchecked
1159	0	0	1	Stage 1	Intervention	3	Nsawam	0	1	4	1	4	Yes	Unchecked	Unchecked	Checked	Postnatal care	27	Yes	CURRENTLY MARRIED	Senior secondary/high education	With a group of clients	Yes	Yes	Yes	Checked	Checked	Checked	Unchecked	Checked	Checked	Unchecked	Unchecked	Checked	Checked	Unchecked		No	Unchecked	Unchecked	Unchecked	Unchecked	Unchecked	Unchecked	Unchecked	Unchecked	Unchecked	Unchecked	Unchecked
1160	0	0	1	Stage 1	Intervention	3	Nsawam	0	1	4	1	3	Yes	Unchecked	Unchecked	Checked	Postnatal care	23	Yes	CURRENTLY MARRIED	Junior secondary/high education	With a group of clients	Yes	Yes	Yes	Checked	Checked	Checked	Unchecked	Checked	Checked	Unchecked	Unchecked	Checked	Checked	Unchecked		No	Unchecked	Unchecked	Unchecked	Unchecked	Unchecked	Unchecked	Unchecked	Unchecked	Unchecked	Unchecked	Unchecked
1161	0	0	1	Stage 1	Intervention	3	Nsawam	0	1	4	6	3	Yes	Unchecked	Unchecked	Checked	Postnatal care	27	No	SINGLE	Junior secondary/high education	With a group of clients	Yes	Yes	Yes	Checked	Checked	Checked	Unchecked	Checked	Checked	Unchecked	Unchecked	Checked	Checked	Unchecked		No	Unchecked	Unchecked	Unchecked	Unchecked	Unchecked	Unchecked	Unchecked	Unchecked	Unchecked	Unchecked	Unchecked
1162	0	0	1	Stage 1	Intervention	3	Nsawam	0	1	4	1	4	Yes	Unchecked	Unchecked	Checked	Postnatal care	38	No	COHABITATING	Vocational Education	With a group of clients	Yes	Yes	Yes	Checked	Checked	Checked	Unchecked	Checked	Checked	Unchecked	Unchecked	Checked	Checked	Unchecked		No	Unchecked	Unchecked	Unchecked	Unchecked	Unchecked	Unchecked	Unchecked	Unchecked	Unchecked	Unchecked	Unchecked
1163	0	0	1	Stage 1	Intervention	3	Nsawam	0	1	4	1	3	Yes	Unchecked	Unchecked	Checked	Postnatal care	30	Yes	CURRENTLY MARRIED	Junior secondary/high education	With a group of clients	Yes	Yes	Yes	Checked	Checked	Checked	Unchecked	Checked	Checked	Unchecked	Unchecked	Checked	Checked	Unchecked		No	Unchecked	Unchecked	Unchecked	Unchecked	Unchecked	Unchecked	Unchecked	Unchecked	Unchecked	Unchecked	Unchecked
1164	0	0	1	Stage 1	Intervention	3	Nsawam	0	1	4	1	4	Yes	Unchecked	Unchecked	Checked	Postnatal care	28	No	COHABITATING	Senior secondary/high education	With a group of clients	Yes	Yes	Yes	Checked	Checked	Checked	Unchecked	Checked	Checked	Unchecked	Unchecked	Checked	Checked	Unchecked		No	Unchecked	Unchecked	Unchecked	Unchecked	Unchecked	Unchecked	Unchecked	Unchecked	Unchecked	Unchecked	Unchecked
1165	0	0	1	Stage 1	Intervention	3	Nsawam	0	1	4	6	3	Yes	Unchecked	Unchecked	Checked	Postnatal care	27	No	SINGLE	Junior secondary/high education	With a group of clients	Yes	Yes	Yes	Checked	Checked	Checked	Unchecked	Checked	Checked	Unchecked	Unchecked	Checked	Checked	Unchecked		No	Unchecked	Unchecked	Unchecked	Unchecked	Unchecked	Unchecked	Unchecked	Unchecked	Unchecked	Unchecked	Unchecked
1166	0	0	1	Stage 1	Intervention	3	Nsawam	0	1	4	1	4	Yes	Unchecked	Unchecked	Checked	Postnatal care	26	Yes	CURRENTLY MARRIED	Senior secondary/high education	With a group of clients	Yes	Yes	Yes	Checked	Checked	Checked	Unchecked	Checked	Checked	Unchecked	Unchecked	Checked	Checked	Unchecked		No	Unchecked	Unchecked	Unchecked	Unchecked	Unchecked	Unchecked	Unchecked	Unchecked	Unchecked	Unchecked	Unchecked
1167	0	0	1	Stage 1	Intervention	3	Nsawam	0	1	4	1	3	Yes	Unchecked	Unchecked	Checked	Postnatal care	33	Yes	CURRENTLY MARRIED	Junior secondary/high education	With a group of clients	Yes	Yes	Yes	Checked	Checked	Checked	Unchecked	Checked	Checked	Unchecked	Unchecked	Checked	Checked	Unchecked		No	Unchecked	Unchecked	Unchecked	Unchecked	Unchecked	Unchecked	Unchecked	Unchecked	Unchecked	Unchecked	Unchecked
1168	0	0	1	Stage 1	Intervention	3	Nsawam	0	1	1	1	4	Yes	Unchecked	Unchecked	Checked	Postnatal care	20	No	COHABITATING	Senior secondary/high education	With a group of clients	Yes	Yes	Yes	Checked	Checked	Checked	Unchecked	Checked	Checked	Unchecked	Unchecked	Checked	Checked	Unchecked		No	Unchecked	Unchecked	Unchecked	Unchecked	Unchecked	Unchecked	Unchecked	Unchecked	Unchecked	Unchecked	Unchecked
1169	0	0	1	Stage 1	Intervention	3	Nsawam	0	1	1	1	4	Yes	Unchecked	Unchecked	Checked	Postnatal care	31	Yes	CURRENTLY MARRIED	Senior secondary/high education	With a group of clients	Yes	Yes	Yes	Checked	Checked	Checked	Unchecked	Checked	Checked	Unchecked	Unchecked	Checked	Checked	Unchecked		No	Unchecked	Unchecked	Unchecked	Unchecked	Unchecked	Unchecked	Unchecked	Unchecked	Unchecked	Unchecked	Unchecked
1170	0	0	1	Stage 1	Intervention	3	Nsawam	0	1	1	1	4	Yes	Unchecked	Unchecked	Checked	Postnatal care	31	No	COHABITATING	Senior secondary/high education	With a group of clients	Yes	Yes	Yes	Checked	Checked	Checked	Unchecked	Checked	Checked	Unchecked	Unchecked	Checked	Checked	Unchecked		No	Unchecked	Unchecked	Unchecked	Unchecked	Unchecked	Unchecked	Unchecked	Unchecked	Unchecked	Unchecked	Unchecked
1171	0	0	1	Stage 1	Intervention	3	Nsawam	0	1	1	1	3	Yes	Unchecked	Unchecked	Checked	Postnatal care	35	Yes	CURRENTLY MARRIED	Junior secondary/high education	With a group of clients	Yes	Yes	Yes	Checked	Checked	Checked	Unchecked	Checked	Checked	Unchecked	Unchecked	Checked	Checked	Unchecked		No	Unchecked	Unchecked	Unchecked	Unchecked	Unchecked	Unchecked	Unchecked	Unchecked	Unchecked	Unchecked	Unchecked
1172	0	0	1	Stage 1	Intervention	3	Nsawam	0	1	1	1	4	Yes	Unchecked	Unchecked	Checked	Postnatal care	30	Yes	CURRENTLY MARRIED	Senior secondary/high education	With a group of clients	Yes	Yes	Yes	Checked	Checked	Checked	Unchecked	Checked	Checked	Unchecked	Unchecked	Checked	Checked	Unchecked		No	Unchecked	Unchecked	Unchecked	Unchecked	Unchecked	Unchecked	Unchecked	Unchecked	Unchecked	Unchecked	Unchecked
1173	0	0	1	Stage 1	Intervention	3	Nsawam	0	1	4	1	4	Yes	Unchecked	Unchecked	Checked	Postnatal care	27	Yes	CURRENTLY MARRIED	Senior secondary/high education	With a group of clients	Yes	Yes	Yes	Checked	Checked	Checked	Unchecked	Checked	Checked	Unchecked	Unchecked	Checked	Checked	Unchecked		Yes	Unchecked	Unchecked	Unchecked	Unchecked	Checked	Unchecked	Unchecked	Unchecked	Unchecked	Unchecked	Unchecked
1174	0	0	1	Stage 1	Intervention	3	Nsawam	0	1	4	1	3	Yes	Unchecked	Unchecked	Checked	Postnatal care	25	No	COHABITATING	Junior secondary/high education	With a group of clients	Yes	Yes	Yes	Checked	Checked	Checked	Unchecked	Checked	Checked	Unchecked	Unchecked	Checked	Checked	Unchecked		No	Unchecked	Unchecked	Unchecked	Unchecked	Unchecked	Unchecked	Unchecked	Unchecked	Unchecked	Unchecked	Unchecked
1175	0	0	1	Stage 1	Intervention	3	Nsawam	0	1	4	1	6	Yes	Unchecked	Unchecked	Checked	Postnatal care	30	Yes	CURRENTLY MARRIED	Tertiary Education	With a group of clients	Yes	Yes	Yes	Checked	Checked	Checked	Unchecked	Checked	Checked	Unchecked	Unchecked	Checked	Checked	Unchecked		No	Unchecked	Unchecked	Unchecked	Unchecked	Unchecked	Unchecked	Unchecked	Unchecked	Unchecked	Unchecked	Unchecked
1176	0	0	1	Stage 1	Intervention	3	Nsawam	0	1	1	1	2	Yes	Unchecked	Unchecked	Checked	Postnatal care	24	No	COHABITATING	Primary education	With a group of clients	Yes	Yes	Yes	Checked	Checked	Checked	Unchecked	Checked	Checked	Unchecked	Unchecked	Checked	Checked	Unchecked		No	Unchecked	Unchecked	Unchecked	Unchecked	Unchecked	Unchecked	Unchecked	Unchecked	Unchecked	Unchecked	Unchecked
1177	0	0	1	Stage 1	Intervention	3	Nsawam	0	1	1	1	3	Yes	Unchecked	Unchecked	Checked	Postnatal care	23	No	COHABITATING	Junior secondary/high education	With a group of clients	Yes	Yes	Yes	Checked	Checked	Checked	Unchecked	Checked	Checked	Unchecked	Unchecked	Checked	Checked	Unchecked		No	Unchecked	Unchecked	Unchecked	Unchecked	Unchecked	Unchecked	Unchecked	Unchecked	Unchecked	Unchecked	Unchecked
1178	0	0	1	Stage 1	Intervention	3	Nsawam	0	1	1	1	2	Yes	Unchecked	Unchecked	Checked	Postnatal care	26	Yes	CURRENTLY MARRIED	Primary education	With a group of clients	Yes	Yes	Yes	Checked	Checked	Checked	Unchecked	Checked	Checked	Unchecked	Unchecked	Checked	Checked	Unchecked		No	Unchecked	Unchecked	Unchecked	Unchecked	Unchecked	Unchecked	Unchecked	Unchecked	Unchecked	Unchecked	Unchecked
1179	0	0	1	Stage 1	Intervention	3	Nsawam	0	1	1	1	3	Yes	Unchecked	Unchecked	Checked	Postnatal care	36	Yes	CURRENTLY MARRIED	Junior secondary/high education	With a group of clients	Yes	Yes	Yes	Checked	Checked	Checked	Unchecked	Checked	Checked	Unchecked	Unchecked	Checked	Checked	Unchecked		No	Unchecked	Unchecked	Unchecked	Unchecked	Unchecked	Unchecked	Unchecked	Unchecked	Unchecked	Unchecked	Unchecked
1180	0	0	1	Stage 1	Intervention	3	Nsawam	0	1	4	6	3	Yes	Unchecked	Unchecked	Checked	Postnatal care	15	No	SINGLE	Junior secondary/high education	Individually	Yes	Yes	Yes	Checked	Checked	Checked	Unchecked	Checked	Checked	Unchecked	Unchecked	Checked	Checked	Unchecked		Yes	Unchecked	Unchecked	Unchecked	Unchecked	Checked	Unchecked	Unchecked	Unchecked	Unchecked	Unchecked	Unchecked
1181	0	0	1	Stage 1	Intervention	3	Nsawam	1	1	4	1	4	Yes	Unchecked	Unchecked	Checked	Postnatal care	38	Yes	CURRENTLY MARRIED	Senior secondary/high education	With a group of clients	Yes	Yes	Yes	Checked	Checked	Checked	Unchecked	Checked	Checked	Unchecked	Unchecked	Checked	Checked	Unchecked		Yes	Unchecked	Checked	Unchecked	Unchecked	Unchecked	Unchecked	Unchecked	Unchecked	Unchecked	Unchecked	Unchecked
1182	0	0	1	Stage 1	Intervention	3	Nsawam	0	1	4	1	4	Yes	Unchecked	Unchecked	Checked	Postnatal care	29	Yes	CURRENTLY MARRIED	Senior secondary/high education	With a group of clients	Yes	Yes	Yes	Checked	Checked	Checked	Unchecked	Checked	Checked	Unchecked	Unchecked	Checked	Checked	Unchecked		No	Unchecked	Unchecked	Unchecked	Unchecked	Unchecked	Unchecked	Unchecked	Unchecked	Unchecked	Unchecked	Unchecked
1183	0	0	1	Stage 1	Intervention	3	Nsawam	0	1	4	1	3	Yes	Unchecked	Unchecked	Checked	Postnatal care	31		COHABITATING	Junior secondary/high education	With a group of clients	Yes	Yes	Yes	Checked	Checked	Checked	Unchecked	Checked	Checked	Unchecked	Unchecked	Checked	Checked	Unchecked		No	Unchecked	Unchecked	Unchecked	Unchecked	Unchecked	Unchecked	Unchecked	Unchecked	Unchecked	Unchecked	Unchecked
1184	0	0	1	Stage 1	Intervention	3	Nsawam	0	1	1	1	2	Yes	Unchecked	Unchecked	Checked	Postnatal care	29	No	COHABITATING	Primary education	With a group of clients	Yes	Yes	Yes	Checked	Checked	Checked	Unchecked	Checked	Checked	Unchecked	Unchecked	Checked	Checked	Unchecked		No	Unchecked	Unchecked	Unchecked	Unchecked	Unchecked	Unchecked	Unchecked	Unchecked	Unchecked	Unchecked	Unchecked
1185	0	0	1	Stage 1	Intervention	3	Nsawam	0	1	1	6	3	Yes	Unchecked	Unchecked	Checked	Postnatal care	22	No	SINGLE	Junior secondary/high education	With a group of clients	Yes	Yes	Yes	Checked	Checked	Checked	Unchecked	Checked	Checked	Unchecked	Unchecked	Checked	Checked	Unchecked		No	Unchecked	Unchecked	Unchecked	Unchecked	Unchecked	Unchecked	Unchecked	Unchecked	Unchecked	Unchecked	Unchecked
1186	0	0	1	Stage 1	Intervention	3	Nsawam	0	1	1	1	3	Yes	Unchecked	Unchecked	Checked	Postnatal care	38	Yes	CURRENTLY MARRIED	Junior secondary/high education	With a group of clients	Yes	Yes	Yes	Checked	Checked	Checked	Unchecked	Checked	Checked	Unchecked	Unchecked	Checked	Checked	Unchecked		No	Unchecked	Unchecked	Unchecked	Unchecked	Unchecked	Unchecked	Unchecked	Unchecked	Unchecked	Unchecked	Unchecked
1187	0	0	1	Stage 1	Intervention	3	Nsawam	1	1	1	1	3	Yes	Unchecked	Unchecked	Checked	Postnatal care	28	Yes	CURRENTLY MARRIED	Junior secondary/high education	With a group of clients	Yes	Yes	Yes	Checked	Checked	Checked	Unchecked	Checked	Checked	Unchecked	Unchecked	Checked	Checked	Unchecked		No	Unchecked	Unchecked	Unchecked	Unchecked	Unchecked	Unchecked	Unchecked	Unchecked	Unchecked	Unchecked	Unchecked
1188	0	0	1	Stage 1	Intervention	3	Nsawam	0	1	1	1	4	Yes	Unchecked	Unchecked	Checked	Postnatal care	28	No	COHABITATING	Senior secondary/high education	With a group of clients	Yes	Yes	Yes	Checked	Checked	Checked	Unchecked	Checked	Checked	Unchecked	Unchecked	Checked	Checked	Unchecked		Yes	Unchecked	Unchecked	Unchecked	Unchecked	Checked	Unchecked	Unchecked	Unchecked	Unchecked	Unchecked	Unchecked
1189	0	0	1	Stage 1	Intervention	3	Nsawam	0	1	1	1	4	Yes	Unchecked	Unchecked	Checked	Postnatal care	27	Yes	CURRENTLY MARRIED	Senior secondary/high education	With a group of clients	Yes	Yes	Yes	Checked	Checked	Checked	Unchecked	Checked	Checked	Unchecked	Unchecked	Checked	Checked	Unchecked		No	Unchecked	Unchecked	Unchecked	Unchecked	Unchecked	Unchecked	Unchecked	Unchecked	Unchecked	Unchecked	Unchecked
1190	0	0	1	Stage 1	Intervention	3	Nsawam	0	1	1	1	2	Yes	Unchecked	Unchecked	Checked	Postnatal care	41	Yes	CURRENTLY MARRIED	Primary education	With a group of clients	Yes	Yes	Yes	Checked	Checked	Checked	Unchecked	Checked	Checked	Unchecked	Unchecked	Checked	Checked	Unchecked		Yes	Unchecked	Unchecked	Unchecked	Unchecked	Checked	Unchecked	Unchecked	Unchecked	Unchecked	Unchecked	Unchecked
1191	0	0	1	Stage 1	Intervention	3	Nsawam	0	1	1	1	3	Yes	Unchecked	Unchecked	Checked	Postnatal care	26	No	COHABITATING	Junior secondary/high education	With a group of clients	Yes	Yes	Yes	Checked	Checked	Checked	Unchecked	Checked	Checked	Unchecked	Unchecked	Checked	Checked	Unchecked		No	Unchecked	Unchecked	Unchecked	Unchecked	Unchecked	Unchecked	Unchecked	Unchecked	Unchecked	Unchecked	Unchecked
1192	0	0	1	Stage 1	Intervention	3	Nsawam	0	1	1	1	6	Yes	Unchecked	Unchecked	Checked	Postnatal care	26	Yes	CURRENTLY MARRIED	Tertiary Education	With a group of clients	Yes	Yes	Yes	Checked	Checked	Checked	Unchecked	Checked	Checked	Unchecked	Unchecked	Checked	Checked	Unchecked		No	Unchecked	Unchecked	Unchecked	Unchecked	Unchecked	Unchecked	Unchecked	Unchecked	Unchecked	Unchecked	Unchecked
1193	0	0	1	Stage 1	Intervention	3	Nsawam	0	1	4	1	3	Yes	Unchecked	Unchecked	Checked	Postnatal care	35	Yes	CURRENTLY MARRIED	Junior secondary/high education	With a group of clients	Yes	Yes	Yes	Checked	Checked	Checked	Unchecked	Checked	Checked	Unchecked	Unchecked	Checked	Checked	Unchecked		Yes	Unchecked	Checked	Unchecked	Unchecked	Unchecked	Unchecked	Unchecked	Unchecked	Unchecked	Unchecked	Unchecked
1194	0	0	1	Stage 1	Intervention	3	Nsawam	0	1	4	1	3	Yes	Unchecked	Unchecked	Checked	Postnatal care	35	Yes	COHABITATING	Junior secondary/high education	With a group of clients	Yes	Yes	Yes	Checked	Checked	Checked	Unchecked	Checked	Checked	Unchecked	Unchecked	Checked	Checked	Unchecked		Yes	Unchecked	Checked	Unchecked	Unchecked	Unchecked	Unchecked	Unchecked	Unchecked	Unchecked	Unchecked	Unchecked
1195	0	0	1	Stage 1	Intervention	3	Nsawam	0	1	4	1	3	Yes	Unchecked	Unchecked	Checked	Postnatal care	30	Yes	CURRENTLY MARRIED	Junior secondary/high education	With a group of clients	Yes	Yes	Yes	Checked	Checked	Checked	Unchecked	Checked	Checked	Unchecked	Unchecked	Checked	Checked	Unchecked		No	Unchecked	Unchecked	Unchecked	Unchecked	Unchecked	Unchecked	Unchecked	Unchecked	Unchecked	Unchecked	Unchecked
1196	0	0	1	Stage 1	Intervention	3	Nsawam	0	0	4	1	3	Yes	Unchecked	Unchecked	Checked	Postnatal care	31	Yes	CURRENTLY MARRIED	Junior secondary/high education	With a group of clients	Yes	Yes	Yes	Checked	Checked	Checked	Unchecked	Unchecked	Checked	Checked	Unchecked	Checked	Checked	Unchecked		No	Unchecked	Unchecked	Unchecked	Unchecked	Unchecked	Unchecked	Unchecked	Unchecked	Unchecked	Unchecked	Unchecked
1197	0	0	1	Stage 1	Intervention	3	Nsawam	1	1	1	1	2	Yes	Unchecked	Unchecked	Checked	Postnatal care	27	Yes	CURRENTLY MARRIED	Primary education	With a group of clients	Yes	Yes	Yes	Checked	Checked	Checked	Unchecked	Checked	Checked	Unchecked	Unchecked	Checked	Checked	Unchecked		No	Unchecked	Unchecked	Unchecked	Unchecked	Unchecked	Unchecked	Unchecked	Unchecked	Unchecked	Unchecked	Unchecked
1198	0	0	1	Stage 1	Intervention	3	Nsawam	0	1	4	1	3	Yes	Unchecked	Unchecked	Checked	Postnatal care	36	Yes	CURRENTLY MARRIED	Junior secondary/high education	With a group of clients	Yes	Yes	Yes	Checked	Checked	Checked	Unchecked	Checked	Checked	Unchecked	Unchecked	Checked	Checked	Unchecked		No	Unchecked	Unchecked	Unchecked	Unchecked	Unchecked	Unchecked	Unchecked	Unchecked	Unchecked	Unchecked	Unchecked
1199	0	0	1	Stage 1	Intervention	3	Nsawam	0	1	4	1	3	Yes	Unchecked	Unchecked	Checked	Postnatal care	34	Yes	CURRENTLY MARRIED	Junior secondary/high education	With a group of clients	Yes	Yes	Yes	Checked	Checked	Checked	Unchecked	Checked	Checked	Unchecked	Unchecked	Checked	Checked	Unchecked		No	Unchecked	Unchecked	Unchecked	Unchecked	Unchecked	Unchecked	Unchecked	Unchecked	Unchecked	Unchecked	Unchecked
1200	0	0	1	Stage 1	Intervention	3	Nsawam	0	1	1	1	2	Yes	Unchecked	Unchecked	Checked	Postnatal care	30	Yes	CURRENTLY MARRIED	Primary education	With a group of clients	Yes	Yes	Yes	Checked	Checked	Checked	Unchecked	Checked	Checked	Unchecked	Unchecked	Checked	Checked	Unchecked		No	Unchecked	Unchecked	Unchecked	Unchecked	Unchecked	Unchecked	Unchecked	Unchecked	Unchecked	Unchecked	Unchecked
1201	0	0	1	Stage 1	Intervention	3	Nsawam	0	1	1	6	3	Yes	Unchecked	Unchecked	Checked	Postnatal care	26	No	SINGLE	Junior secondary/high education	With a group of clients	Yes	Yes	Yes	Checked	Checked	Checked	Unchecked	Checked	Checked	Unchecked	Unchecked	Checked	Checked	Unchecked		No	Unchecked	Unchecked	Unchecked	Unchecked	Unchecked	Unchecked	Unchecked	Unchecked	Unchecked	Unchecked	Unchecked
1202	0	0	1	Stage 1	Intervention	3	Nsawam	0	1	1	1	3	Yes	Unchecked	Unchecked	Checked	Postnatal care	33	Yes	CURRENTLY MARRIED	Junior secondary/high education	With a group of clients	Yes	Yes	Yes	Checked	Checked	Checked	Unchecked	Checked	Checked	Unchecked	Unchecked	Checked	Checked	Unchecked		No	Unchecked	Unchecked	Unchecked	Unchecked	Unchecked	Unchecked	Unchecked	Unchecked	Unchecked	Unchecked	Unchecked
1203	0	0	1	Stage 1	Intervention	3	Nsawam	0	1	1	1	3	Yes	Unchecked	Unchecked	Checked	Postnatal care	28	Yes	CURRENTLY MARRIED	Junior secondary/high education	With a group of clients	Yes	Yes	Yes	Checked	Checked	Checked	Unchecked	Checked	Checked	Unchecked	Unchecked	Checked	Checked	Unchecked		No	Unchecked	Unchecked	Unchecked	Unchecked	Unchecked	Unchecked	Unchecked	Unchecked	Unchecked	Unchecked	Unchecked
1204	0	0	1	Stage 1	Intervention	3	Nsawam	0	1	1	1	2	Yes	Unchecked	Unchecked	Checked	Postnatal care	16	Yes	CURRENTLY MARRIED	Primary education	With a group of clients	Yes	Yes	Yes	Checked	Checked	Checked	Unchecked	Checked	Checked	Unchecked	Unchecked	Checked	Checked	Unchecked		No	Unchecked	Unchecked	Unchecked	Unchecked	Unchecked	Unchecked	Unchecked	Unchecked	Unchecked	Unchecked	Unchecked
1205	0	0	1	Stage 1	Intervention	3	Nsawam	0	1	4	1	3	Yes	Unchecked	Unchecked	Checked	Postnatal care	38	No	COHABITATING	Junior secondary/high education	With a group of clients	Yes	Yes	Yes	Checked	Checked	Checked	Unchecked	Checked	Checked	Unchecked	Unchecked	Checked	Checked	Unchecked		Yes	Unchecked	Checked	Unchecked	Unchecked	Unchecked	Unchecked	Unchecked	Unchecked	Unchecked	Unchecked	Unchecked
1206	0	0	1	Stage 1	Intervention	3	Nsawam	4	1	4	1	6	Yes	Unchecked	Unchecked	Checked	Postnatal care	37	Yes	CURRENTLY MARRIED	Tertiary Education	With a group of clients	Yes	Yes	Yes	Checked	Checked	Checked	Unchecked	Checked	Checked	Unchecked	Unchecked	Checked	Checked	Unchecked		No	Unchecked	Unchecked	Unchecked	Unchecked	Unchecked	Unchecked	Unchecked	Unchecked	Unchecked	Unchecked	Unchecked
1207	0	0	1	Stage 1	Intervention	3	Nsawam	0	1	4	1	3	Yes	Unchecked	Unchecked	Checked	Postnatal care	29	No	COHABITATING	Junior secondary/high education	With a group of clients	Yes	Yes	Yes	Checked	Checked	Checked	Unchecked	Checked	Checked	Unchecked	Unchecked	Checked	Checked	Unchecked		No	Unchecked	Unchecked	Unchecked	Unchecked	Unchecked	Unchecked	Unchecked	Unchecked	Unchecked	Unchecked	Unchecked
1208	0	0	1	Stage 1	Intervention	3	Nsawam	0	1	4	6	3	Yes	Unchecked	Unchecked	Checked	Postnatal care	16	No	SINGLE	Junior secondary/high education	With a group of clients	Yes	Yes	Yes	Checked	Checked	Checked	Unchecked	Checked	Checked	Unchecked	Unchecked	Checked	Checked	Unchecked		No	Unchecked	Unchecked	Unchecked	Unchecked	Unchecked	Unchecked	Unchecked	Unchecked	Unchecked	Unchecked	Unchecked
1209	0	0	1	Stage 1	Intervention	3	Nsawam	1	1	4	1	3	Yes	Unchecked	Unchecked	Checked	Postnatal care	30	Yes	CURRENTLY MARRIED	Junior secondary/high education	With a group of clients	Yes	Yes	Yes	Checked	Checked	Checked	Unchecked	Checked	Checked	Unchecked	Unchecked	Checked	Checked	Unchecked		Yes	Unchecked	Checked	Unchecked	Unchecked	Unchecked	Unchecked	Unchecked	Unchecked	Unchecked	Unchecked	Unchecked
1210	0	0	1	Stage 1	Intervention	3	Nsawam	0	1	4	1	4	Yes	Unchecked	Unchecked	Checked	Postnatal care	22	No	COHABITATING	Senior secondary/high education	With a group of clients	Yes	Yes	Yes	Checked	Checked	Checked	Unchecked	Checked	Checked	Unchecked	Unchecked	Checked	Checked	Unchecked		No	Unchecked	Unchecked	Unchecked	Unchecked	Unchecked	Unchecked	Unchecked	Unchecked	Unchecked	Unchecked	Unchecked
1211	0	0	1	Stage 1	Intervention	3	Nsawam	0	1	4	1	3	Yes	Unchecked	Unchecked	Checked	Postnatal care	37	No	COHABITATING	Junior secondary/high education	With a group of clients	Yes	Yes	Yes	Checked	Checked	Checked	Unchecked	Checked	Checked	Unchecked	Unchecked	Checked	Checked	Unchecked		Yes	Unchecked	Checked	Unchecked	Unchecked	Unchecked	Unchecked	Unchecked	Unchecked	Unchecked	Unchecked	Unchecked
1212	0	0	1	Stage 1	Intervention	3	Nsawam	0	1	4	1	3	Yes	Unchecked	Unchecked	Checked	Postnatal care	25	Yes	CURRENTLY MARRIED	Junior secondary/high education	With a group of clients	Yes	Yes	Yes	Checked	Checked	Checked	Unchecked	Checked	Checked	Unchecked	Unchecked	Checked	Checked	Unchecked		No	Unchecked	Unchecked	Unchecked	Unchecked	Unchecked	Unchecked	Unchecked	Unchecked	Unchecked	Unchecked	Unchecked
1213	0	0	1	Stage 1	Intervention	3	Nsawam	0	1	4	1	4	Yes	Unchecked	Unchecked	Checked	Postnatal care	25	Yes	CURRENTLY MARRIED	Senior secondary/high education	With a group of clients	Yes	Yes	Yes	Checked	Checked	Checked	Unchecked	Checked	Checked	Unchecked	Unchecked	Checked	Checked	Unchecked		Yes	Unchecked	Checked	Unchecked	Unchecked	Unchecked	Unchecked	Unchecked	Unchecked	Unchecked	Unchecked	Unchecked
1214	0	0	1	Stage 1	Intervention	3	Nsawam	0	1	1	1	2	Yes	Unchecked	Unchecked	Checked	Postnatal care	35	Yes	CURRENTLY MARRIED	Primary education	With a group of clients	Yes	Yes	Yes	Checked	Checked	Checked	Unchecked	Checked	Checked	Unchecked	Unchecked	Checked	Checked	Unchecked		No	Unchecked	Unchecked	Unchecked	Unchecked	Unchecked	Unchecked	Unchecked	Unchecked	Unchecked	Unchecked	Unchecked
1215	0	0	1	Stage 1	Intervention	3	Nsawam	0	1	1	6	4	Yes	Unchecked	Unchecked	Checked	Postnatal care	25	No	SINGLE	Senior secondary/high education	With a group of clients	Yes	Yes	Yes	Checked	Checked	Checked	Unchecked	Checked	Checked	Unchecked	Unchecked	Checked	Checked	Unchecked		No	Unchecked	Unchecked	Unchecked	Unchecked	Unchecked	Unchecked	Unchecked	Unchecked	Unchecked	Unchecked	Unchecked
1216	0	0	1	Stage 1	Intervention	3	Nsawam	0	1	4	1	4	Yes	Unchecked	Unchecked	Checked	Postnatal care	25	No	COHABITATING	Senior secondary/high education	With a group of clients	Yes	Yes	Yes	Checked	Checked	Checked	Unchecked	Checked	Checked	Unchecked	Unchecked	Checked	Checked	Unchecked		No	Unchecked	Unchecked	Unchecked	Unchecked	Unchecked	Unchecked	Unchecked	Unchecked	Unchecked	Unchecked	Unchecked
1217	0	0	1	Stage 1	Intervention	3	Nsawam	0	1	4	6	3	Yes	Unchecked	Unchecked	Checked	Postnatal care	19	No	SINGLE	Junior secondary/high education	With a group of clients	Yes	Yes	Yes	Checked	Checked	Checked	Unchecked	Checked	Checked	Unchecked	Unchecked	Checked	Checked	Unchecked		No	Unchecked	Unchecked	Unchecked	Unchecked	Unchecked	Unchecked	Unchecked	Unchecked	Unchecked	Unchecked	Unchecked
1218	0	0	1	Stage 1	Intervention	3	Nsawam	0	1	4	1	3	Yes	Unchecked	Unchecked	Checked	Postnatal care	31	Yes	CURRENTLY MARRIED	Junior secondary/high education	With a group of clients	Yes	Yes	Yes	Checked	Checked	Checked	Unchecked	Checked	Checked	Unchecked	Unchecked	Checked	Checked	Unchecked		No	Unchecked	Unchecked	Unchecked	Unchecked	Unchecked	Unchecked	Unchecked	Unchecked	Unchecked	Unchecked	Unchecked
1219	0	0	1	Stage 1	Intervention	3	Nsawam	0	1	4	1	4	Yes	Unchecked	Unchecked	Checked	Postnatal care	28	Yes	CURRENTLY MARRIED	Senior secondary/high education	With a group of clients	Yes	Yes	Yes	Checked	Checked	Checked	Unchecked	Checked	Checked	Unchecked	Unchecked	Checked	Checked	Unchecked		No	Unchecked	Unchecked	Unchecked	Unchecked	Unchecked	Unchecked	Unchecked	Unchecked	Unchecked	Unchecked	Unchecked
1220	0	0	1	Stage 1	Intervention	3	Nsawam	0	1	4	1	3	Yes	Unchecked	Unchecked	Checked	Postnatal care	29	Yes	CURRENTLY MARRIED	Junior secondary/high education	Individually	Yes	Yes	Yes	Checked	Checked	Checked	Unchecked	Checked	Checked	Unchecked	Unchecked	Checked	Checked	Unchecked		No	Unchecked	Unchecked	Unchecked	Unchecked	Unchecked	Unchecked	Unchecked	Unchecked	Unchecked	Unchecked	Unchecked
1221	0	0	1	Stage 1	Intervention	3	Nsawam	0	1	1	6	3	Yes	Unchecked	Unchecked	Checked	Postnatal care	20	No	SINGLE	Junior secondary/high education	Individually	Yes	Yes	Yes	Checked	Checked	Checked	Unchecked	Checked	Checked	Unchecked	Unchecked	Checked	Checked	Unchecked		No	Unchecked	Unchecked	Unchecked	Unchecked	Unchecked	Unchecked	Unchecked	Unchecked	Unchecked	Unchecked	Unchecked
1222	0	0	1	Stage 1	Intervention	3	Nsawam	0	1	1	6	6	Yes	Unchecked	Unchecked	Checked	Postnatal care	27	No	SINGLE	Tertiary Education	Individually	Yes	Yes	Yes	Checked	Checked	Checked	Unchecked	Checked	Checked	Unchecked	Unchecked	Checked	Checked	Unchecked		No	Unchecked	Unchecked	Unchecked	Unchecked	Unchecked	Unchecked	Unchecked	Unchecked	Unchecked	Unchecked	Unchecked
1223	0	0	1	Stage 1	Intervention	3	Nsawam	0	1	1	1	3	Yes	Unchecked	Unchecked	Checked	Postnatal care	48	Yes	CURRENTLY MARRIED	Junior secondary/high education	Individually	Yes	Yes	Yes	Checked	Checked	Checked	Unchecked	Checked	Checked	Unchecked	Unchecked	Checked	Checked	Unchecked		Yes	Unchecked	Checked	Unchecked	Unchecked	Unchecked	Unchecked	Unchecked	Unchecked	Unchecked	Unchecked	Unchecked
1224	0	0	1	Stage 1	Intervention	3	Nsawam	0	1	1	6	3	Yes	Unchecked	Unchecked	Checked	Postnatal care	32	No	SINGLE	Junior secondary/high education	Individually	Yes	Yes	Yes	Checked	Checked	Checked	Unchecked	Checked	Checked	Unchecked	Unchecked	Checked	Checked	Unchecked		No	Unchecked	Unchecked	Unchecked	Unchecked	Unchecked	Unchecked	Unchecked	Unchecked	Unchecked	Unchecked	Unchecked
1225	0	0	1	Stage 1	Intervention	3	Nsawam	0	1	1	1	4	Yes	Unchecked	Unchecked	Checked	Postnatal care	21	No	COHABITATING	Senior secondary/high education	Individually	Yes	Yes	Yes	Checked	Checked	Checked	Unchecked	Checked	Checked	Unchecked	Unchecked	Checked	Checked	Unchecked		No	Unchecked	Unchecked	Unchecked	Unchecked	Unchecked	Unchecked	Unchecked	Unchecked	Unchecked	Unchecked	Unchecked
1226	0	0	1	Stage 1	Intervention	3	Nsawam	0	1	1	6	3	Yes	Unchecked	Unchecked	Checked	Postnatal care	16	No	SINGLE	Junior secondary/high education	Individually	Yes	Yes	Yes	Checked	Checked	Checked	Unchecked	Checked	Checked	Unchecked	Unchecked	Checked	Checked	Unchecked		No	Unchecked	Unchecked	Unchecked	Unchecked	Unchecked	Unchecked	Unchecked	Unchecked	Unchecked	Unchecked	Unchecked
1227	0	0	1	Stage 1	Intervention	3	Nsawam	0	1	1	1	3	Yes	Unchecked	Unchecked	Checked	Postnatal care	27	No	COHABITATING	Junior secondary/high education	Individually	Yes	Yes	Yes	Checked	Checked	Checked	Unchecked	Checked	Checked	Unchecked	Unchecked	Checked	Checked	Unchecked		No	Unchecked	Unchecked	Unchecked	Unchecked	Unchecked	Unchecked	Unchecked	Unchecked	Unchecked	Unchecked	Unchecked
1228	0	0	1	Stage 1	Intervention	3	Nsawam	0	1	1	1	3	Yes	Unchecked	Unchecked	Checked	Postnatal care	21	No	COHABITATING	Junior secondary/high education	Individually	Yes	Yes	Yes	Checked	Checked	Checked	Unchecked	Checked	Checked	Unchecked	Unchecked	Checked	Checked	Unchecked		No	Unchecked	Unchecked	Unchecked	Unchecked	Unchecked	Unchecked	Unchecked	Unchecked	Unchecked	Unchecked	Unchecked
1229	0	0	1	Stage 1	Intervention	3	Nsawam	0	1	1	6	2	Yes	Unchecked	Unchecked	Checked	Postnatal care	22	No	SINGLE	Primary education	Individually	Yes	Yes	Yes	Checked	Checked	Checked	Unchecked	Checked	Checked	Unchecked	Unchecked	Checked	Checked	Unchecked		No	Unchecked	Unchecked	Unchecked	Unchecked	Unchecked	Unchecked	Unchecked	Unchecked	Unchecked	Unchecked	Unchecked
1230	0	0	1	Stage 1	Intervention	3	Nsawam	0	1	1	1	2	Yes	Unchecked	Unchecked	Checked	Postnatal care	37	Yes	CURRENTLY MARRIED	Primary education	Individually	Yes	Yes	Yes	Checked	Checked	Checked	Unchecked	Checked	Checked	Unchecked	Unchecked	Checked	Checked	Unchecked		Yes	Unchecked	Checked	Unchecked	Unchecked	Unchecked	Unchecked	Unchecked	Unchecked	Unchecked	Unchecked	Unchecked
1231	0	0	1	Stage 1	Intervention	3	Nsawam	0	1	1	1	4	Yes	Unchecked	Unchecked	Checked	Postnatal care	22	No	COHABITATING	Senior secondary/high education	Individually	Yes	Yes	Yes	Checked	Checked	Checked	Unchecked	Checked	Checked	Unchecked	Unchecked	Checked	Checked	Unchecked		No	Unchecked	Unchecked	Unchecked	Unchecked	Unchecked	Unchecked	Unchecked	Unchecked	Unchecked	Unchecked	Unchecked
1232	0	0	1	Stage 1	Intervention	3	Nsawam	0	1	1	6	3	Yes	Unchecked	Unchecked	Checked	Postnatal care	34	No	SINGLE	Junior secondary/high education	Individually	Yes	Yes	Yes	Checked	Checked	Checked	Unchecked	Checked	Checked	Unchecked	Unchecked	Checked	Checked	Unchecked		No	Unchecked	Unchecked	Unchecked	Unchecked	Unchecked	Unchecked	Unchecked	Unchecked	Unchecked	Unchecked	Unchecked
1233	0	0	1	Stage 1	Intervention	3	Nsawam	0	1	4	1	2	Yes	Unchecked	Unchecked	Checked	Postnatal care	23	No	COHABITATING	Primary education	Individually	Yes	Yes	Yes	Checked	Checked	Checked	Unchecked	Checked	Checked	Unchecked	Unchecked	Checked	Checked	Unchecked		No	Unchecked	Unchecked	Unchecked	Unchecked	Unchecked	Unchecked	Unchecked	Unchecked	Unchecked	Unchecked	Unchecked
1234	0	0	1	Stage 1	Intervention	3	Nsawam	0	1	1	1	3	Yes	Unchecked	Unchecked	Checked	Postnatal care	28	Yes	COHABITATING	Junior secondary/high education	Individually	Yes	Yes	Yes	Checked	Checked	Checked	Unchecked	Checked	Checked	Unchecked	Unchecked	Checked	Checked	Unchecked		No	Unchecked	Unchecked	Unchecked	Unchecked	Unchecked	Unchecked	Unchecked	Unchecked	Unchecked	Unchecked	Unchecked
1235	0	0	1	Stage 1	Intervention	3	Nsawam	0	1	1	1	4	Yes	Unchecked	Unchecked	Checked	Postnatal care	22	No	COHABITATING	Senior secondary/high education	Individually	Yes	Yes	Yes	Checked	Checked	Checked	Unchecked	Checked	Checked	Unchecked	Unchecked	Checked	Checked	Unchecked		No	Unchecked	Unchecked	Unchecked	Unchecked	Unchecked	Unchecked	Unchecked	Unchecked	Unchecked	Unchecked	Unchecked
1236	0	0	1	Stage 1	Intervention	3	Nsawam	0	1	1	1	3	Yes	Unchecked	Unchecked	Checked	Postnatal care	25	Yes	CURRENTLY MARRIED	Junior secondary/high education	Individually	Yes	Yes	Yes	Checked	Checked	Checked	Unchecked	Checked	Checked	Unchecked	Unchecked	Checked	Checked	Unchecked		No	Unchecked	Unchecked	Unchecked	Unchecked	Unchecked	Unchecked	Unchecked	Unchecked	Unchecked	Unchecked	Unchecked
1237	0	0	1	Stage 1	Intervention	3	Nsawam	0	1	1	1	2	Yes	Unchecked	Unchecked	Checked	Postnatal care	25	No	COHABITATING	Primary education	Individually	Yes	Yes	Yes	Checked	Checked	Checked	Unchecked	Checked	Checked	Unchecked	Unchecked	Checked	Checked	Unchecked		No	Unchecked	Unchecked	Unchecked	Unchecked	Unchecked	Unchecked	Unchecked	Unchecked	Unchecked	Unchecked	Unchecked
1238	0	0	1	Stage 1	Intervention	3	Nsawam	0	1	1	6	3	Yes	Unchecked	Unchecked	Checked	Postnatal care	18	No	SINGLE	Junior secondary/high education	Individually	Yes	Yes	Yes	Checked	Checked	Checked	Unchecked	Checked	Checked	Unchecked	Unchecked	Checked	Checked	Unchecked		No	Unchecked	Unchecked	Unchecked	Unchecked	Unchecked	Unchecked	Unchecked	Unchecked	Unchecked	Unchecked	Unchecked
1239	0	0	1	Stage 1	Intervention	3	Nsawam	0	1	1	1	3	Yes	Unchecked	Unchecked	Checked	Postnatal care	28	No	COHABITATING	Junior secondary/high education	Individually	Yes	Yes	Yes	Checked	Checked	Checked	Unchecked	Checked	Checked	Unchecked	Unchecked	Checked	Checked	Unchecked		Yes	Unchecked	Checked	Unchecked	Unchecked	Unchecked	Unchecked	Unchecked	Unchecked	Unchecked	Unchecked	Unchecked
1240	0	0	1	Stage 1	Intervention	3	Nsawam	0	1	1	6	4	Yes	Unchecked	Unchecked	Checked	Postnatal care	27	No	SINGLE	Senior secondary/high education	Individually	Yes	Yes	Yes	Checked	Checked	Checked	Unchecked	Checked	Checked	Unchecked	Unchecked	Checked	Checked	Unchecked		Yes	Unchecked	Unchecked	Unchecked	Unchecked	Unchecked	Checked	Unchecked	Unchecked	Unchecked	Unchecked	Unchecked
1241	0	0	1	Stage 1	Intervention	3	Nsawam	0	1	1	1	4	Yes	Unchecked	Unchecked	Checked	Postnatal care	24	No	COHABITATING	Senior secondary/high education	Individually	Yes	Yes	Yes	Checked	Checked	Checked	Unchecked	Checked	Checked	Unchecked	Unchecked	Checked	Checked	Unchecked		Yes	Unchecked	Unchecked	Unchecked	Unchecked	Unchecked	Unchecked	Unchecked	Unchecked	Unchecked	Unchecked	Checked
1242	0	0	1	Stage 1	Intervention	3	Nsawam	0	1	1	1	4	Yes	Unchecked	Unchecked	Checked	Postnatal care	25	Yes	CURRENTLY MARRIED	Senior secondary/high education	Individually	Yes	Yes	Yes	Checked	Checked	Checked	Unchecked	Checked	Checked	Unchecked	Unchecked	Checked	Checked	Unchecked		No	Unchecked	Unchecked	Unchecked	Unchecked	Unchecked	Unchecked	Unchecked	Unchecked	Unchecked	Unchecked	Unchecked
1243	0	0	1	Stage 1	Intervention	3	Nsawam	0	1	1	6	2	Yes	Unchecked	Unchecked	Checked	Postnatal care	27	No	SINGLE	Primary education	Individually	Yes	Yes	Yes	Checked	Checked	Checked	Unchecked	Checked	Checked	Unchecked	Unchecked	Checked	Checked	Unchecked		No	Unchecked	Unchecked	Unchecked	Unchecked	Unchecked	Unchecked	Unchecked	Unchecked	Unchecked	Unchecked	Unchecked
1244	0	0	1	Stage 1	Intervention	3	Nsawam	0	1	4	6	4	Yes	Unchecked	Unchecked	Checked	Postnatal care	16	No	SINGLE	Senior secondary/high education	Individually	Yes	Yes	Yes	Checked	Checked	Checked	Unchecked	Checked	Checked	Unchecked	Unchecked	Checked	Checked	Unchecked		No	Unchecked	Unchecked	Unchecked	Unchecked	Unchecked	Unchecked	Unchecked	Unchecked	Unchecked	Unchecked	Unchecked
1245	0	0	1	Stage 1	Intervention	3	Nsawam	0	1	4	1	3	Yes	Unchecked	Unchecked	Checked	Postnatal care	36	Yes	CURRENTLY MARRIED	Junior secondary/high education	Individually	Yes	Yes	Yes	Checked	Checked	Checked	Unchecked	Checked	Checked	Unchecked	Unchecked	Checked	Checked	Unchecked		Yes	Unchecked	Unchecked	Unchecked	Unchecked	Unchecked	Checked	Unchecked	Unchecked	Unchecked	Unchecked	Unchecked
1246	0	0	1	Stage 1	Intervention	3	Nsawam	0	1	1	1	3	Yes	Unchecked	Unchecked	Checked	Postnatal care	28	Yes	CURRENTLY MARRIED	Junior secondary/high education	Individually	Yes	Yes	Yes	Checked	Checked	Checked	Unchecked	Checked	Checked	Unchecked	Unchecked	Checked	Checked	Unchecked		No	Unchecked	Unchecked	Unchecked	Unchecked	Unchecked	Unchecked	Unchecked	Unchecked	Unchecked	Unchecked	Unchecked
1247	0	0	1	Stage 1	Intervention	3	Nsawam	0	1	1	1	3	Yes	Unchecked	Unchecked	Checked	Postnatal care	32	Yes	CURRENTLY MARRIED	Junior secondary/high education	Individually	Yes	Yes	Yes	Checked	Checked	Checked	Unchecked	Checked	Checked	Unchecked	Unchecked	Checked	Checked	Unchecked		No	Unchecked	Unchecked	Unchecked	Unchecked	Unchecked	Unchecked	Unchecked	Unchecked	Unchecked	Unchecked	Unchecked
1248	0	0	1	Stage 1	Intervention	3	Nsawam	0	1	1	1	6	Yes	Unchecked	Unchecked	Checked	Postnatal care	27	Yes	CURRENTLY MARRIED	Tertiary Education	Individually	Yes	Yes	Yes	Checked	Checked	Checked	Unchecked	Checked	Checked	Unchecked	Unchecked	Checked	Checked	Unchecked		No	Unchecked	Unchecked	Unchecked	Unchecked	Unchecked	Unchecked	Unchecked	Unchecked	Unchecked	Unchecked	Unchecked
1249	0	0	1	Stage 1	Intervention	3	Nsawam	0	1	1	1	2	Yes	Unchecked	Unchecked	Checked	Postnatal care	27	No	COHABITATING	Primary education	Individually	Yes	Yes	Yes	Checked	Checked	Checked	Unchecked	Checked	Checked	Unchecked	Unchecked	Checked	Checked	Unchecked		No	Unchecked	Unchecked	Unchecked	Unchecked	Unchecked	Unchecked	Unchecked	Unchecked	Unchecked	Unchecked	Unchecked
1250	0	0	1	Stage 1	Intervention	3	Nsawam	0	1	1	1	3	Yes	Unchecked	Unchecked	Checked	Postnatal care	37	Yes	CURRENTLY MARRIED	Junior secondary/high education	Individually	Yes	Yes	Yes	Checked	Checked	Checked	Unchecked	Checked	Checked	Unchecked	Unchecked	Checked	Checked	Unchecked		No	Unchecked	Unchecked	Unchecked	Unchecked	Unchecked	Unchecked	Unchecked	Unchecked	Unchecked	Unchecked	Unchecked
1251	0	0	1	Stage 1	Intervention	3	Nsawam	0	1	1	1	4	Yes	Unchecked	Unchecked	Checked	Postnatal care	27	Yes	CURRENTLY MARRIED	Senior secondary/high education	Individually	Yes	Yes	Yes	Checked	Checked	Checked	Unchecked	Checked	Checked	Unchecked	Unchecked	Checked	Checked	Unchecked		Yes	Unchecked	Unchecked	Unchecked	Unchecked	Unchecked	Checked	Unchecked	Unchecked	Unchecked	Unchecked	Unchecked
1252	0	0	1	Stage 1	Intervention	3	Nsawam	0	1	1	1	3	Yes	Unchecked	Unchecked	Checked	Postnatal care	25	No	COHABITATING	Junior secondary/high education	Individually	Yes	Yes	Yes	Checked	Checked	Checked	Unchecked	Checked	Checked	Unchecked	Unchecked	Checked	Checked	Unchecked		No	Unchecked	Unchecked	Unchecked	Unchecked	Unchecked	Unchecked	Unchecked	Unchecked	Unchecked	Unchecked	Unchecked
1253	0	0	1	Stage 1	Intervention	3	Nsawam	0	1	4	1	4	Yes	Unchecked	Unchecked	Checked	Postnatal care	28	No	COHABITATING	Senior secondary/high education	Individually	Yes	Yes	Yes	Checked	Checked	Checked	Unchecked	Checked	Checked	Unchecked	Unchecked	Checked	Checked	Unchecked		No	Unchecked	Unchecked	Unchecked	Unchecked	Unchecked	Unchecked	Unchecked	Unchecked	Unchecked	Unchecked	Unchecked
1254	0	0	1	Stage 1	Intervention	3	Nsawam	0	1	4	1	4	Yes	Unchecked	Unchecked	Checked	Postnatal care	29	No	COHABITATING	Senior secondary/high education	Individually	Yes	Yes	Yes	Checked	Checked	Checked	Unchecked	Checked	Checked	Unchecked	Unchecked	Checked	Checked	Unchecked		Yes	Unchecked	Checked	Unchecked	Unchecked	Unchecked	Unchecked	Unchecked	Unchecked	Unchecked	Unchecked	Unchecked
1255	0	0	1	Stage 1	Intervention	3	Nsawam	0	1	4	1	4	Yes	Unchecked	Unchecked	Checked	Postnatal care	28	No	COHABITATING	Senior secondary/high education	Individually	Yes	Yes	Yes	Checked	Checked	Checked	Unchecked	Checked	Checked	Unchecked	Unchecked	Checked	Checked	Unchecked		Yes	Unchecked	Unchecked	Unchecked	Unchecked	Unchecked	Unchecked	Unchecked	Unchecked	Unchecked	Checked	Unchecked
1256	0	0	1	Stage 1	Intervention	3	Nsawam	0	1	4	1	4	Yes	Unchecked	Unchecked	Checked	Postnatal care	26	No	COHABITATING	Senior secondary/high education	Individually	Yes	Yes	Yes	Checked	Checked	Checked	Unchecked	Checked	Checked	Unchecked	Unchecked	Checked	Checked	Unchecked		Yes	Unchecked	Unchecked	Unchecked	Unchecked	Checked	Unchecked	Unchecked	Unchecked	Unchecked	Unchecked	Unchecked
1257	0	0	1	Stage 1	Intervention	3	Nsawam	0	1	4	1	3	Yes	Unchecked	Unchecked	Checked	Postnatal care	32	No	COHABITATING	Junior secondary/high education	Individually	Yes	Yes	Yes	Checked	Checked	Checked	Unchecked	Checked	Checked	Unchecked	Unchecked	Checked	Checked	Unchecked		Yes	Unchecked	Unchecked	Unchecked	Unchecked	Unchecked	Checked	Unchecked	Unchecked	Unchecked	Unchecked	Unchecked
1258	0	0	1	Stage 1	Intervention	3	Nsawam	0	1	4	1	4	Yes	Unchecked	Unchecked	Checked	Postnatal care	33	Yes	CURRENTLY MARRIED	Senior secondary/high education	Individually	Yes	Yes	Yes	Checked	Checked	Checked	Unchecked	Checked	Checked	Unchecked	Unchecked	Checked	Checked	Unchecked		No	Unchecked	Unchecked	Unchecked	Unchecked	Unchecked	Unchecked	Unchecked	Unchecked	Unchecked	Unchecked	Unchecked
1259	0	0	1	Stage 1	Intervention	3	Nsawam	0	1	4	6	4	Yes	Unchecked	Unchecked	Checked	Postnatal care	21	No	SINGLE	Senior secondary/high education	Individually	Yes	Yes	Yes	Checked	Checked	Checked	Unchecked	Checked	Checked	Unchecked	Unchecked	Checked	Checked	Unchecked		No	Unchecked	Unchecked	Unchecked	Unchecked	Unchecked	Unchecked	Unchecked	Unchecked	Unchecked	Unchecked	Unchecked
1260	0	0	1	Stage 1	Intervention	3	Nsawam	0	1	4	6	4	Yes	Unchecked	Unchecked	Checked	Postnatal care	26	No	SINGLE	Senior secondary/high education	Individually	Yes	Yes	Yes	Checked	Checked	Checked	Unchecked	Checked	Checked	Unchecked	Unchecked	Checked	Checked	Unchecked		No	Unchecked	Unchecked	Unchecked	Unchecked	Unchecked	Unchecked	Unchecked	Unchecked	Unchecked	Unchecked	Unchecked
1261	0	0	1	Stage 1	Intervention	3	Nsawam	2	1	4	1	6	Yes	Unchecked	Unchecked	Checked	Postnatal care	35	Yes	CURRENTLY MARRIED	Tertiary Education	Individually	Yes	Yes	Yes	Checked	Checked	Checked	Unchecked	Checked	Checked	Unchecked	Unchecked	Checked	Checked	Unchecked		No	Unchecked	Unchecked	Unchecked	Unchecked	Unchecked	Unchecked	Unchecked	Unchecked	Unchecked	Unchecked	Unchecked
1262	0	0	1	Stage 1	Intervention	3	Nsawam	0	1	4	1	3	Yes	Unchecked	Unchecked	Checked	Postnatal care	30	No	COHABITATING	Junior secondary/high education	Individually	Yes	Yes	Yes	Checked	Checked	Checked	Unchecked	Checked	Checked	Unchecked	Unchecked	Checked	Checked	Unchecked		No	Unchecked	Unchecked	Unchecked	Unchecked	Unchecked	Unchecked	Unchecked	Unchecked	Unchecked	Unchecked	Unchecked
1263	0	0	1	Stage 1	Intervention	3	Nsawam	0	1	4	1	3	Yes	Unchecked	Unchecked	Checked	Postnatal care	37	Yes	CURRENTLY MARRIED	Junior secondary/high education	Individually	Yes	Yes	Yes	Checked	Checked	Checked	Unchecked	Checked	Checked	Unchecked	Unchecked	Checked	Checked	Unchecked		Yes	Unchecked	Checked	Unchecked	Unchecked	Unchecked	Unchecked	Unchecked	Unchecked	Unchecked	Unchecked	Unchecked
1264	0	0	1	Stage 1	Intervention	3	Nsawam	0	1	4	1	4	Yes	Unchecked	Unchecked	Checked	Postnatal care	39	Yes	CURRENTLY MARRIED	Senior secondary/high education	Individually	Yes	Yes	Yes	Checked	Checked	Checked	Unchecked	Checked	Checked	Unchecked	Unchecked	Checked	Checked	Unchecked		Yes	Unchecked	Checked	Unchecked	Unchecked	Unchecked	Unchecked	Unchecked	Unchecked	Unchecked	Unchecked	Unchecked
1265	0	0	1	Stage 1	Intervention	3	Nsawam	2	1	1	1	6	Yes	Unchecked	Unchecked	Checked	Postnatal care	34	Yes	CURRENTLY MARRIED	Tertiary Education	Individually	Yes	No	Yes	Checked	Checked	Checked	Unchecked	Checked	Checked	Unchecked	Unchecked	Checked	Checked	Unchecked		Yes	Unchecked	Unchecked	Unchecked	Unchecked	Checked	Unchecked	Unchecked	Unchecked	Unchecked	Unchecked	Unchecked
1266	0	0	1	Stage 1	Intervention	3	Nsawam	0	1	1	1	3	Yes	Unchecked	Unchecked	Checked	Postnatal care	24	Yes	CURRENTLY MARRIED	Junior secondary/high education	Individually	Yes	Yes	Yes	Checked	Checked	Checked	Unchecked	Checked	Checked	Unchecked	Unchecked	Checked	Checked	Unchecked		Yes	Unchecked	Unchecked	Unchecked	Unchecked	Unchecked	Checked	Unchecked	Unchecked	Unchecked	Unchecked	Unchecked
1267	0	0	1	Stage 1	Intervention	3	Nsawam	0	1	1	1	3	Yes	Unchecked	Unchecked	Checked	Postnatal care	35	Yes	CURRENTLY MARRIED	Junior secondary/high education	Individually	Yes	Yes	Yes	Checked	Checked	Checked	Unchecked	Checked	Checked	Unchecked	Unchecked	Checked	Checked	Unchecked		Yes	Unchecked	Unchecked	Unchecked	Unchecked	Checked	Unchecked	Unchecked	Unchecked	Unchecked	Unchecked	Unchecked
1268	0	0	1	Stage 1	Intervention	3	Nsawam	0	1	1	1	3	Yes	Unchecked	Unchecked	Checked	Postnatal care	31	Yes	CURRENTLY MARRIED	Junior secondary/high education	Individually	Yes	Yes	Yes	Checked	Checked	Checked	Unchecked	Checked	Checked	Unchecked	Unchecked	Checked	Checked	Unchecked		Yes	Unchecked	Unchecked	Unchecked	Unchecked	Unchecked	Unchecked	Unchecked	Unchecked	Unchecked	Checked	Unchecked
1269	0	0	1	Stage 1	Intervention	3	Nsawam	0	1	1	1	4	Yes	Unchecked	Unchecked	Checked	Postnatal care	30	Yes	CURRENTLY MARRIED	Senior secondary/high education	Individually	Yes	Yes	Yes	Checked	Checked	Checked	Unchecked	Checked	Checked	Unchecked	Unchecked	Checked	Checked	Unchecked		No	Unchecked	Unchecked	Unchecked	Unchecked	Unchecked	Unchecked	Unchecked	Unchecked	Unchecked	Unchecked	Unchecked
1270	0	0	1	Stage 1	Intervention	3	Nsawam	0	1	1	1	3	Yes	Unchecked	Unchecked	Checked	Postnatal care	38	No	COHABITATING	Junior secondary/high education	Individually	Yes	No	Yes	Checked	Checked	Checked	Unchecked	Checked	Checked	Unchecked	Unchecked	Checked	Checked	Unchecked		No	Unchecked	Unchecked	Unchecked	Unchecked	Unchecked	Unchecked	Unchecked	Unchecked	Unchecked	Unchecked	Unchecked
1271	0	0	1	Stage 1	Intervention	3	Nsawam	0	1	1	1	2	Yes	Unchecked	Unchecked	Checked	Postnatal care	33	No	COHABITATING	Primary education	Individually	Yes	Yes	Yes	Checked	Checked	Checked	Unchecked	Checked	Checked	Unchecked	Unchecked	Checked	Checked	Unchecked		No	Unchecked	Unchecked	Unchecked	Unchecked	Unchecked	Unchecked	Unchecked	Unchecked	Unchecked	Unchecked	Unchecked
1272	0	0	1	Stage 1	Intervention	3	Nsawam	0	1	1	6	6	Yes	Unchecked	Unchecked	Checked	Postnatal care	29	No	SINGLE	Tertiary Education	Individually	Yes	Yes	Yes	Checked	Checked	Checked	Unchecked	Checked	Checked	Unchecked	Unchecked	Checked	Checked	Unchecked		No	Unchecked	Unchecked	Unchecked	Unchecked	Unchecked	Unchecked	Unchecked	Unchecked	Unchecked	Unchecked	Unchecked
1273	0	0	1	Stage 1	Intervention	3	Nsawam	0	1	1	1	3	Yes	Unchecked	Unchecked	Checked	Postnatal care	18	No	COHABITATING	Junior secondary/high education	Individually	Yes	Yes	Yes	Checked	Checked	Checked	Unchecked	Checked	Checked	Unchecked	Unchecked	Checked	Checked	Unchecked		Yes	Unchecked	Unchecked	Unchecked	Unchecked	Checked	Unchecked	Unchecked	Unchecked	Unchecked	Unchecked	Unchecked
1274	0	0	1	Stage 1	Intervention	3	Nsawam	0	1	1	6	4	Yes	Unchecked	Unchecked	Checked	Postnatal care	25	No	SINGLE	Senior secondary/high education	Individually	Yes	Yes	Yes	Checked	Checked	Checked	Unchecked	Checked	Checked	Unchecked	Unchecked	Checked	Checked	Unchecked		Yes	Unchecked	Unchecked	Unchecked	Unchecked	Unchecked	Unchecked	Unchecked	Unchecked	Checked	Unchecked	Unchecked
1275	0	0	1	Stage 1	Intervention	3	Nsawam	0	1	1	6	3	Yes	Unchecked	Unchecked	Checked	Postnatal care	17	No	SINGLE	Junior secondary/high education	Individually	Yes	Yes	Yes	Checked	Checked	Checked	Unchecked	Checked	Checked	Unchecked	Unchecked	Checked	Checked	Unchecked		Yes	Unchecked	Unchecked	Unchecked	Unchecked	Checked	Unchecked	Unchecked	Unchecked	Unchecked	Unchecked	Unchecked
1276	0	0	1	Stage 1	Intervention	3	Nsawam	0	1	4	6	4	Yes	Unchecked	Unchecked	Checked	Postnatal care	23	No	SINGLE	Senior secondary/high education	Individually	Yes	Yes	Yes	Checked	Checked	Checked	Unchecked	Checked	Checked	Unchecked	Unchecked	Checked	Checked	Unchecked		Yes	Unchecked	Unchecked	Unchecked	Unchecked	Checked	Unchecked	Unchecked	Unchecked	Unchecked	Unchecked	Unchecked
1277	0	0	1	Stage 1	Intervention	3	Nsawam	0	1	4	1	2	Yes	Unchecked	Unchecked	Checked	Postnatal care	24	No	COHABITATING	Primary education	Individually	Yes	Yes	Yes	Checked	Checked	Checked	Unchecked	Checked	Checked	Unchecked	Unchecked	Checked	Checked	Unchecked		Yes	Unchecked	Unchecked	Unchecked	Unchecked	Checked	Unchecked	Unchecked	Unchecked	Unchecked	Unchecked	Unchecked
1278	0	0	1	Stage 1	Intervention	3	Nsawam	0	1	4	1	2	Yes	Unchecked	Unchecked	Checked	Postnatal care	32	Yes	CURRENTLY MARRIED	Primary education	Individually	Yes	Yes	Yes	Checked	Checked	Checked	Unchecked	Checked	Checked	Unchecked	Unchecked	Checked	Checked	Unchecked		Yes	Unchecked	Checked	Unchecked	Unchecked	Unchecked	Unchecked	Unchecked	Unchecked	Unchecked	Unchecked	Unchecked
1279	0	0	1	Stage 1	Intervention	3	Nsawam	0	1	1	6	2	Yes	Unchecked	Unchecked	Checked	Postnatal care	22	No	SINGLE	Primary education	Individually	Yes	Yes	Yes	Checked	Checked	Checked	Unchecked	Checked	Checked	Unchecked	Unchecked	Checked	Checked	Unchecked		Yes	Unchecked	Unchecked	Unchecked	Unchecked	Checked	Unchecked	Unchecked	Unchecked	Unchecked	Unchecked	Unchecked
1280	0	0	1	Stage 1	Intervention	3	Nsawam	0	1	1	6	4	Yes	Unchecked	Unchecked	Checked	Postnatal care	22	No	SINGLE	Senior secondary/high education	Individually	Yes	Yes	Yes	Checked	Checked	Checked	Unchecked	Checked	Checked	Unchecked	Unchecked	Checked	Checked	Unchecked		No	Unchecked	Unchecked	Unchecked	Unchecked	Unchecked	Unchecked	Unchecked	Unchecked	Unchecked	Unchecked	Unchecked
1281	0	0	1	Stage 1	Intervention	3	Nsawam	0	1	4	1	3	Yes	Unchecked	Unchecked	Checked	Postnatal care	34	Yes	CURRENTLY MARRIED	Junior secondary/high education	Individually	Yes	Yes	Yes	Checked	Checked	Checked	Unchecked	Checked	Checked	Unchecked	Unchecked	Checked	Checked	Unchecked		Yes	Unchecked	Checked	Unchecked	Unchecked	Unchecked	Unchecked	Unchecked	Unchecked	Unchecked	Unchecked	Unchecked
1282	0	0	1	Stage 1	Intervention	3	Nsawam	0	1	4	1	6	Yes	Unchecked	Unchecked	Checked	Postnatal care	37	Yes	CURRENTLY MARRIED	Tertiary Education	Individually	Yes	Yes	Yes	Checked	Checked	Checked	Unchecked	Checked	Checked	Unchecked	Unchecked	Checked	Checked	Unchecked		No	Unchecked	Unchecked	Unchecked	Unchecked	Unchecked	Unchecked	Unchecked	Unchecked	Unchecked	Unchecked	Unchecked
1283	0	0	1	Stage 1	Intervention	3	Nsawam	1	1	4	1	6	Yes	Unchecked	Unchecked	Checked	Postnatal care	35	Yes	CURRENTLY MARRIED	Tertiary Education	Individually	Yes	Yes	Yes	Checked	Checked	Checked	Unchecked	Checked	Checked	Unchecked	Unchecked	Checked	Checked	Unchecked		No	Unchecked	Unchecked	Unchecked	Unchecked	Unchecked	Unchecked	Unchecked	Unchecked	Unchecked	Unchecked	Unchecked
1284	0	0	1	Stage 1	Intervention	3	Nsawam	0	1	4	1	3	Yes	Unchecked	Unchecked	Checked	Postnatal care	31	Yes	CURRENTLY MARRIED	Junior secondary/high education	Individually	Yes	Yes	Yes	Checked	Checked	Checked	Unchecked	Checked	Checked	Unchecked	Unchecked	Checked	Checked	Unchecked		Yes	Unchecked	Unchecked	Unchecked	Unchecked	Checked	Unchecked	Unchecked	Unchecked	Unchecked	Unchecked	Unchecked
1285	0	0	1	Stage 1	Intervention	3	Nsawam	0	1	4	1	6	Yes	Unchecked	Unchecked	Checked	Postnatal care	28	Yes	CURRENTLY MARRIED	Tertiary Education	Individually	Yes	Yes	Yes	Checked	Checked	Checked	Unchecked	Checked	Checked	Unchecked	Unchecked	Checked	Checked	Unchecked		No	Unchecked	Unchecked	Unchecked	Unchecked	Unchecked	Unchecked	Unchecked	Unchecked	Unchecked	Unchecked	Unchecked
1286	0	0	1	Stage 1	Intervention	3	Nsawam	0	1	4	6	6	Yes	Unchecked	Unchecked	Checked	Postnatal care	28	No	SINGLE	Tertiary Education	Individually	Yes	Yes	Yes	Checked	Checked	Checked	Unchecked	Checked	Checked	Unchecked	Unchecked	Checked	Checked	Unchecked		No	Unchecked	Unchecked	Unchecked	Unchecked	Unchecked	Unchecked	Unchecked	Unchecked	Unchecked	Unchecked	Unchecked
1287	0	0	1	Stage 1	Intervention	3	Nsawam	0	1	4	6	3	Yes	Unchecked	Unchecked	Checked	Postnatal care	27	No	SINGLE	Junior secondary/high education	Individually	Yes	Yes	Yes	Checked	Checked	Checked	Unchecked	Checked	Checked	Unchecked	Unchecked	Checked	Checked	Unchecked		No	Unchecked	Unchecked	Unchecked	Unchecked	Unchecked	Unchecked	Unchecked	Unchecked	Unchecked	Unchecked	Unchecked
1288	0	0	1	Stage 1	Intervention	3	Nsawam	0	1	4	6	3	Yes	Unchecked	Unchecked	Checked	Postnatal care	24	No	SINGLE	Junior secondary/high education	Individually	Yes	Yes	Yes	Checked	Checked	Checked	Unchecked	Checked	Checked	Unchecked	Unchecked	Checked	Checked	Unchecked		No	Unchecked	Unchecked	Unchecked	Unchecked	Unchecked	Unchecked	Unchecked	Unchecked	Unchecked	Unchecked	Unchecked
1289	0	0	1	Stage 1	Intervention	3	Nsawam	0	1	4	1	2	Yes	Unchecked	Unchecked	Checked	Postnatal care	28	No	COHABITATING	Primary education	Individually	Yes	Yes	Yes	Checked	Checked	Checked	Unchecked	Checked	Checked	Unchecked	Unchecked	Checked	Checked	Unchecked		No	Unchecked	Unchecked	Unchecked	Unchecked	Unchecked	Unchecked	Unchecked	Unchecked	Unchecked	Unchecked	Unchecked
1290	0	0	1	Stage 1	Intervention	3	Nsawam	0	1	1	1	3	Yes	Unchecked	Unchecked	Checked	Postnatal care	28	No	COHABITATING	Junior secondary/high education	Individually	Yes	Yes	Yes	Checked	Checked	Checked	Unchecked	Checked	Checked	Unchecked	Unchecked	Checked	Checked	Unchecked		No	Unchecked	Unchecked	Unchecked	Unchecked	Unchecked	Unchecked	Unchecked	Unchecked	Unchecked	Unchecked	Unchecked
1291	0	0	1	Stage 1	Intervention	3	Nsawam	0	1	1	6	3	Yes	Unchecked	Unchecked	Checked	Postnatal care	22	No	SINGLE	Junior secondary/high education	Individually	Yes	Yes	Yes	Checked	Checked	Checked	Unchecked	Checked	Checked	Unchecked	Unchecked	Checked	Checked	Unchecked		No	Unchecked	Unchecked	Unchecked	Unchecked	Unchecked	Unchecked	Unchecked	Unchecked	Unchecked	Unchecked	Unchecked
1292	0	0	1	Stage 1	Intervention	3	Nsawam	0	1	1	6	3	Yes	Unchecked	Unchecked	Checked	Postnatal care	22	No	SINGLE	Junior secondary/high education	Individually	Yes	Yes	Yes	Checked	Checked	Checked	Unchecked	Checked	Checked	Unchecked	Unchecked	Checked	Checked	Unchecked		No	Unchecked	Unchecked	Unchecked	Unchecked	Unchecked	Unchecked	Unchecked	Unchecked	Unchecked	Unchecked	Unchecked
1293	0	0	1	Stage 1	Intervention	3	Nsawam	2	1	1	1	4	Yes	Unchecked	Unchecked	Checked	Postnatal care	22	No	COHABITATING	Senior secondary/high education	Individually	Yes	Yes	Yes	Checked	Checked	Checked	Unchecked	Checked	Checked	Unchecked	Unchecked	Checked	Checked	Unchecked		No	Unchecked	Unchecked	Unchecked	Unchecked	Unchecked	Unchecked	Unchecked	Unchecked	Unchecked	Unchecked	Unchecked
1294	0	0	1	Stage 1	Intervention	3	Nsawam	0	1	4	6	6	Yes	Unchecked	Unchecked	Checked	Postnatal care	34	No	SINGLE	Tertiary Education	Individually	Yes	Yes	Yes	Checked	Checked	Checked	Unchecked	Checked	Checked	Unchecked	Unchecked	Checked	Checked	Unchecked		No	Unchecked	Unchecked	Unchecked	Unchecked	Unchecked	Unchecked	Unchecked	Unchecked	Unchecked	Unchecked	Unchecked
1295	0	0	1	Stage 1	Intervention	3	Nsawam	0	1	1	1	3	Yes	Unchecked	Unchecked	Checked	Postnatal care	36	Yes	CURRENTLY MARRIED	Junior secondary/high education	Individually	Yes	Yes	Yes	Checked	Checked	Checked	Unchecked	Checked	Checked	Unchecked	Unchecked	Checked	Checked	Unchecked		No	Unchecked	Unchecked	Unchecked	Unchecked	Unchecked	Unchecked	Unchecked	Unchecked	Unchecked	Unchecked	Unchecked
1296	0	0	1	Stage 1	Intervention	3	Nsawam	0	1	4	1	6	Yes	Unchecked	Unchecked	Checked	Postnatal care	23	No	COHABITATING	Tertiary Education	Individually	Yes	Yes	Yes	Checked	Checked	Checked	Unchecked	Checked	Checked	Unchecked	Unchecked	Checked	Checked	Unchecked		No	Unchecked	Unchecked	Unchecked	Unchecked	Unchecked	Unchecked	Unchecked	Unchecked	Unchecked	Unchecked	Unchecked
1297	0	0	1	Stage 1	Intervention	3	Nsawam	0	1	1	1	4	Yes	Unchecked	Unchecked	Checked	Postnatal care	36	No	COHABITATING	Senior secondary/high education	Individually	Yes	Yes	Yes	Checked	Checked	Checked	Unchecked	Checked	Checked	Unchecked	Unchecked	Checked	Checked	Unchecked		Yes	Unchecked	Unchecked	Unchecked	Unchecked	Checked	Unchecked	Unchecked	Unchecked	Unchecked	Unchecked	Unchecked
1298	1	0	0	Stage 1	Control	2	Maamobi	3	0	4	1	3	Yes	Checked	Unchecked	Unchecked	Postnatal care	35	Yes	CURRENTLY MARRIED	Junior secondary/high education	Individually	Yes	Yes	Yes	Unchecked	Unchecked	Checked	Unchecked	Checked	Checked	Unchecked	Unchecked	Checked	Checked	Unchecked		Yes	Unchecked	Unchecked	Unchecked	Unchecked	Checked	Unchecked	Unchecked	Unchecked	Unchecked	Unchecked	Unchecked
1299	1	0	0	Stage 1	Control	2	Maamobi	0	0	1	6	6	Yes	Checked	Unchecked	Unchecked	Postnatal care	25	No	SINGLE	Tertiary Education	With a group of clients	Yes	Yes	Yes	Unchecked	Unchecked	Checked	Unchecked	Unchecked	Unchecked	Checked	Unchecked	Checked	Checked	Unchecked		No	Unchecked	Unchecked	Unchecked	Unchecked	Unchecked	Unchecked	Unchecked	Unchecked	Unchecked	Unchecked	Unchecked
1300	1	0	0	Stage 1	Control	2	Maamobi	0	0	1	1	4	Yes	Checked	Unchecked	Unchecked	Postnatal care	31	Yes	CURRENTLY MARRIED	Senior secondary/high education	With a group of clients	Yes	Yes	Yes	Unchecked	Unchecked	Checked	Unchecked	Unchecked	Checked	Unchecked	Unchecked	Checked	Checked	Unchecked		No	Unchecked	Unchecked	Unchecked	Unchecked	Unchecked	Unchecked	Unchecked	Unchecked	Unchecked	Unchecked	Unchecked
1301	1	0	0	Stage 1	Control	2	Maamobi	1	0	1	1	6	Yes	Checked	Unchecked	Unchecked	Postnatal care	27	Yes	CURRENTLY MARRIED	Tertiary Education	With a group of clients	Yes	Yes	Yes	Unchecked	Unchecked	Checked	Unchecked	Unchecked	Checked	Unchecked	Unchecked	Checked	Checked	Unchecked		No	Unchecked	Unchecked	Unchecked	Unchecked	Unchecked	Unchecked	Unchecked	Unchecked	Unchecked	Unchecked	Unchecked
1302	1	0	0	Stage 1	Control	2	Maamobi	0	0	1	1	3	Yes	Checked	Unchecked	Unchecked	Postnatal care	31	No	COHABITATING	Junior secondary/high education	With a group of clients	Yes	Yes	Yes	Checked	Unchecked	Checked	Unchecked	Checked	Checked	Unchecked	Unchecked	Checked	Checked	Unchecked		Yes	Unchecked	Unchecked	Unchecked	Unchecked	Unchecked	Checked	Unchecked	Unchecked	Unchecked	Unchecked	Unchecked
1303	1	0	0	Stage 1	Control	2	Maamobi	0	0	1	1	2	Yes	Checked	Unchecked	Unchecked	Postnatal care	30	Yes	CURRENTLY MARRIED	Primary education	With a group of clients	Yes	Yes	Yes	Checked	Unchecked	Checked	Unchecked	Checked	Checked	Unchecked	Unchecked	Checked	Checked	Unchecked		No	Unchecked	Unchecked	Unchecked	Unchecked	Unchecked	Unchecked	Unchecked	Unchecked	Unchecked	Unchecked	Unchecked
1304	1	0	0	Stage 1	Control	2	Maamobi	0	0	1	1	1	Yes	Checked	Unchecked	Unchecked	Postnatal care	40	Yes	CURRENTLY MARRIED	No education	With a group of clients	Yes	Yes	Yes	Checked	Unchecked	Checked	Unchecked	Checked	Checked	Unchecked	Unchecked	Checked	Checked	Unchecked		No	Unchecked	Unchecked	Unchecked	Unchecked	Unchecked	Unchecked	Unchecked	Unchecked	Unchecked	Unchecked	Unchecked
1305	1	0	0	Stage 1	Control	2	Maamobi	1	0	1	1	3	Yes	Checked	Unchecked	Unchecked	Postnatal care	40	Yes	CURRENTLY MARRIED	Junior secondary/high education	With a group of clients	Yes	Yes	Yes	Checked	Unchecked	Checked	Unchecked	Checked	Checked	Unchecked	Unchecked	Checked	Checked	Unchecked		Yes	Unchecked	Unchecked	Unchecked	Unchecked	Unchecked	Unchecked	Unchecked	Unchecked	Checked	Unchecked	Unchecked
1306	1	0	0	Stage 1	Control	2	Maamobi	0	0	1	1	3	Yes	Checked	Unchecked	Unchecked	Postnatal care	25	Yes	CURRENTLY MARRIED	Junior secondary/high education	With a group of clients	Yes	Yes	Yes	Checked	Unchecked	Checked	Unchecked	Checked	Checked	Unchecked	Unchecked	Checked	Checked	Unchecked		No	Unchecked	Unchecked	Unchecked	Unchecked	Unchecked	Unchecked	Unchecked	Unchecked	Unchecked	Unchecked	Unchecked
1307	1	0	0	Stage 1	Control	2	Maamobi	0	0	1	6	4	Yes	Checked	Unchecked	Unchecked	Postnatal care	22	No	SINGLE	Senior secondary/high education	With a group of clients	Yes	Yes	Yes	Checked	Unchecked	Checked	Unchecked	Checked	Checked	Unchecked	Unchecked	Checked	Checked	Unchecked		Yes	Unchecked	Unchecked	Unchecked	Unchecked	Checked	Unchecked	Unchecked	Unchecked	Unchecked	Unchecked	Unchecked
1308	1	0	0	Stage 1	Control	2	Maamobi	0	0	1	1	3	Yes	Checked	Unchecked	Unchecked	Postnatal care	31	Yes	CURRENTLY MARRIED	Junior secondary/high education	With a group of clients	Yes	Yes	Yes	Unchecked	Unchecked	Checked	Unchecked	Checked	Checked	Unchecked	Unchecked	Checked	Checked	Unchecked		No	Unchecked	Unchecked	Unchecked	Unchecked	Unchecked	Unchecked	Unchecked	Unchecked	Unchecked	Unchecked	Unchecked
1309	1	0	0	Stage 1	Control	2	Maamobi	0	0	1	1	3	Yes	Checked	Unchecked	Unchecked	Postnatal care	25	Yes	CURRENTLY MARRIED	Junior secondary/high education	With a group of clients	Yes	Yes	Yes	Unchecked	Unchecked	Checked	Unchecked	Checked	Checked	Unchecked	Unchecked	Checked	Checked	Unchecked		No	Unchecked	Unchecked	Unchecked	Unchecked	Unchecked	Unchecked	Unchecked	Unchecked	Unchecked	Unchecked	Unchecked
1310	1	0	0	Stage 1	Control	2	Maamobi	0	0	1	1	6	Yes	Checked	Unchecked	Unchecked	Postnatal care	24	Yes	CURRENTLY MARRIED	Tertiary Education	With a group of clients	Yes	Yes	Yes	Unchecked	Unchecked	Checked	Unchecked	Checked	Checked	Unchecked	Unchecked	Checked	Checked	Unchecked		Yes	Unchecked	Unchecked	Unchecked	Unchecked	Unchecked	Checked	Unchecked	Unchecked	Unchecked	Unchecked	Unchecked
1311	1	0	0	Stage 1	Control	2	Maamobi	0	0	1	1	6	Yes	Checked	Unchecked	Unchecked	Postnatal care	35	Yes	CURRENTLY MARRIED	Tertiary Education	With a group of clients	Yes	Yes	Yes	Unchecked	Unchecked	Checked	Unchecked	Checked	Checked	Unchecked	Unchecked	Checked	Checked	Unchecked		No	Unchecked	Unchecked	Unchecked	Unchecked	Unchecked	Unchecked	Unchecked	Unchecked	Unchecked	Unchecked	Unchecked
1312	1	0	0	Stage 1	Control	2	Maamobi	0	1	1	1	4	Yes	Checked	Unchecked	Unchecked	Postnatal care	33	Yes	CURRENTLY MARRIED	Senior secondary/high education	With a group of clients	Yes	Yes	Yes	Checked	Checked	Checked	Unchecked	Checked	Checked	Unchecked	Unchecked	Checked	Checked	Unchecked		No	Unchecked	Unchecked	Unchecked	Unchecked	Unchecked	Unchecked	Unchecked	Unchecked	Unchecked	Unchecked	Unchecked
1313	1	0	0	Stage 1	Control	2	Maamobi	0	1	1	1	4	Yes	Checked	Unchecked	Unchecked	Postnatal care	29	Yes	CURRENTLY MARRIED	Senior secondary/high education	With a group of clients	Yes	Yes	Yes	Checked	Checked	Checked	Unchecked	Checked	Checked	Unchecked	Unchecked	Checked	Checked	Unchecked		No	Unchecked	Unchecked	Unchecked	Unchecked	Unchecked	Unchecked	Unchecked	Unchecked	Unchecked	Unchecked	Unchecked
1314	1	0	0	Stage 1	Control	2	Maamobi	0	1	1	1	3	Yes	Checked	Unchecked	Unchecked	Postnatal care	27	Yes	CURRENTLY MARRIED	Junior secondary/high education	With a group of clients	Yes	Yes	Yes	Checked	Checked	Checked	Unchecked	Checked	Checked	Unchecked	Unchecked	Checked	Checked	Unchecked		No	Unchecked	Unchecked	Unchecked	Unchecked	Unchecked	Unchecked	Unchecked	Unchecked	Unchecked	Unchecked	Unchecked
1315	1	0	0	Stage 1	Control	2	Maamobi	1	0	4	1	3	Yes	Checked	Unchecked	Unchecked	Postnatal care	39	Yes	CURRENTLY MARRIED	Junior secondary/high education	Individually	Yes	Yes	Yes	Unchecked	Checked	Unchecked	Unchecked	Checked	Checked	Unchecked	Unchecked	Checked	Checked	Unchecked		Yes	Unchecked	Checked	Unchecked	Unchecked	Unchecked	Unchecked	Unchecked	Unchecked	Unchecked	Unchecked	Unchecked
1316	1	0	0	Stage 1	Control	2	Maamobi	0	1	1	1	3	Yes	Checked	Unchecked	Unchecked	Postnatal care	41	Yes	CURRENTLY MARRIED	Junior secondary/high education	With a group of clients	Yes	Yes	Yes	Checked	Checked	Checked	Unchecked	Checked	Checked	Unchecked	Unchecked	Checked	Checked	Unchecked		No	Unchecked	Unchecked	Unchecked	Unchecked	Unchecked	Unchecked	Unchecked	Unchecked	Unchecked	Unchecked	Unchecked
1317	1	0	0	Stage 1	Control	2	Maamobi	0	1	1	1	2	Yes	Checked	Unchecked	Unchecked	Postnatal care	25	No	COHABITATING	Primary education	With a group of clients	Yes	Yes	Yes	Checked	Checked	Checked	Unchecked	Checked	Checked	Unchecked	Unchecked	Checked	Checked	Unchecked		No	Unchecked	Unchecked	Unchecked	Unchecked	Unchecked	Unchecked	Unchecked	Unchecked	Unchecked	Unchecked	Unchecked
1318	1	0	0	Stage 1	Control	2	Maamobi	0	1	1	1	4	Yes	Checked	Unchecked	Unchecked	Postnatal care	32	Yes	CURRENTLY MARRIED	Senior secondary/high education	With a group of clients	Yes	Yes	Yes	Checked	Checked	Checked	Unchecked	Checked	Checked	Unchecked	Unchecked	Checked	Checked	Unchecked		No	Unchecked	Unchecked	Unchecked	Unchecked	Unchecked	Unchecked	Unchecked	Unchecked	Unchecked	Unchecked	Unchecked
1319	1	0	0	Stage 1	Control	2	Maamobi	0	1	1	1	4	Yes	Checked	Unchecked	Unchecked	Postnatal care	24	Yes	CURRENTLY MARRIED	Senior secondary/high education	With a group of clients	Yes	No	Yes	Checked	Checked	Checked	Unchecked	Checked	Checked	Unchecked	Unchecked	Checked	Checked	Unchecked		Yes	Unchecked	Unchecked	Unchecked	Unchecked	Unchecked	Checked	Unchecked	Unchecked	Unchecked	Unchecked	Unchecked
1320	1	0	0	Stage 1	Control	2	Maamobi	0	1	1	1	3	Yes	Checked	Unchecked	Unchecked	Postnatal care	34	No	COHABITATING	Junior secondary/high education	With a group of clients	Yes	Yes	Yes	Checked	Checked	Checked	Unchecked	Checked	Checked	Unchecked	Unchecked	Checked	Checked	Unchecked		Yes	Unchecked	Unchecked	Unchecked	Unchecked	Unchecked	Checked	Unchecked	Unchecked	Unchecked	Unchecked	Unchecked
1321	1	0	0	Stage 1	Control	2	Maamobi	0	1	1	1	3	Yes	Checked	Unchecked	Unchecked	Postnatal care	29	Yes	CURRENTLY MARRIED	Junior secondary/high education	With a group of clients	Yes	Yes	Yes	Checked	Checked	Checked	Unchecked	Checked	Checked	Unchecked	Unchecked	Checked	Checked	Unchecked		No	Unchecked	Unchecked	Unchecked	Unchecked	Unchecked	Unchecked	Unchecked	Unchecked	Unchecked	Unchecked	Unchecked
1322	1	0	0	Stage 1	Control	2	Maamobi	0	1	1	1	1	Yes	Checked	Unchecked	Unchecked	Postnatal care	28	No	COHABITATING	No education	With a group of clients	Yes	Yes	Yes	Checked	Checked	Checked	Unchecked	Checked	Checked	Unchecked	Unchecked	Checked	Checked	Unchecked		Yes	Unchecked	Unchecked	Unchecked	Unchecked	Checked	Unchecked	Unchecked	Unchecked	Unchecked	Unchecked	Unchecked
1323	1	0	0	Stage 1	Control	2	Maamobi	0	1	1	1	3	Yes	Checked	Unchecked	Unchecked	Postnatal care	31	Yes	CURRENTLY MARRIED	Junior secondary/high education	With a group of clients	Yes	Yes	Yes	Checked	Checked	Checked	Unchecked	Checked	Checked	Unchecked	Unchecked	Checked	Checked	Unchecked		No	Unchecked	Unchecked	Unchecked	Unchecked	Unchecked	Unchecked	Unchecked	Unchecked	Unchecked	Unchecked	Unchecked
1324	1	0	0	Stage 1	Control	2	Maamobi	0	1	1	1	1	Yes	Checked	Unchecked	Unchecked	Postnatal care	26	No	CURRENTLY MARRIED	No education	With a group of clients	Yes	Yes	Yes	Checked	Checked	Checked	Unchecked	Checked	Checked	Unchecked	Unchecked	Checked	Checked	Unchecked		No	Unchecked	Unchecked	Unchecked	Unchecked	Unchecked	Unchecked	Unchecked	Unchecked	Unchecked	Unchecked	Unchecked
1325	0	1	0	Stage 1	Control	2	Amasaman	1	0	1	1	3	Yes	Unchecked	Checked	Unchecked	Postnatal care	39	Yes	CURRENTLY MARRIED	Junior secondary/high education	With a group of clients	Yes	Yes	Yes	Unchecked	Unchecked	Checked	Unchecked	Checked	Checked	Unchecked	Unchecked	Checked	Checked	Unchecked		No	Unchecked	Unchecked	Unchecked	Unchecked	Unchecked	Unchecked	Unchecked	Unchecked	Unchecked	Unchecked	Unchecked
1326	0	1	0	Stage 1	Control	2	Amasaman	0	0	1	1	1	Yes	Unchecked	Checked	Unchecked	Postnatal care	38	Yes	COHABITATING	No education	With a group of clients	Yes	Yes	Yes	Unchecked	Unchecked	Checked	Unchecked	Checked	Checked	Unchecked	Unchecked	Checked	Checked	Unchecked		No	Unchecked	Unchecked	Unchecked	Unchecked	Unchecked	Unchecked	Unchecked	Unchecked	Unchecked	Unchecked	Unchecked
1327	0	1	0	Stage 1	Control	2	Amasaman	0	0	1	1	4	Yes	Unchecked	Checked	Unchecked	Postnatal care	23	Yes	CURRENTLY MARRIED	Senior secondary/high education	With a group of clients	Yes	Yes	Yes	Unchecked	Unchecked	Checked	Unchecked	Checked	Checked	Unchecked	Unchecked	Checked	Checked	Unchecked		No	Unchecked	Unchecked	Unchecked	Unchecked	Unchecked	Unchecked	Unchecked	Unchecked	Unchecked	Unchecked	Unchecked
1328	0	1	0	Stage 1	Control	2	Amasaman	0	0	1	1	1	Yes	Unchecked	Checked	Unchecked	Postnatal care	30	Yes	CURRENTLY MARRIED	No education	With a group of clients	Yes	Yes	Yes	Unchecked	Unchecked	Checked	Unchecked	Checked	Checked	Unchecked	Unchecked	Checked	Checked	Unchecked		No	Unchecked	Unchecked	Unchecked	Unchecked	Unchecked	Unchecked	Unchecked	Unchecked	Unchecked	Unchecked	Unchecked
1329	0	1	0	Stage 1	Control	2	Amasaman	0	0	1	1	3	Yes	Unchecked	Checked	Unchecked	Postnatal care	26	Yes	COHABITATING	Junior secondary/high education	With a group of clients	Yes	Yes	Yes	Unchecked	Unchecked	Checked	Unchecked	Checked	Checked	Unchecked	Unchecked	Checked	Checked	Unchecked		No	Unchecked	Unchecked	Unchecked	Unchecked	Unchecked	Unchecked	Unchecked	Unchecked	Unchecked	Unchecked	Unchecked
1330	0	1	0	Stage 1	Control	2	Amasaman	0	0	1	1	6	Yes	Unchecked	Checked	Unchecked	Postnatal care	28	Yes	CURRENTLY MARRIED	Tertiary Education	With a group of clients	Yes	Yes	Yes	Unchecked	Unchecked	Checked	Unchecked	Checked	Checked	Unchecked	Unchecked	Checked	Checked	Unchecked		No	Unchecked	Unchecked	Unchecked	Unchecked	Unchecked	Unchecked	Unchecked	Unchecked	Unchecked	Unchecked	Unchecked
1331	0	1	0	Stage 1	Control	2	Amasaman	0	0	4	1	2	Yes	Unchecked	Checked	Unchecked	Postnatal care	27	Yes	CURRENTLY MARRIED	Primary education	With a group of clients	Yes	Yes	Yes	Unchecked	Unchecked	Checked	Unchecked	Checked	Checked	Unchecked	Unchecked	Checked	Checked	Unchecked		No	Unchecked	Unchecked	Unchecked	Unchecked	Unchecked	Unchecked	Unchecked	Unchecked	Unchecked	Unchecked	Unchecked
1332	0	1	0	Stage 1	Control	2	Amasaman	0	0	4	1	2	Yes	Unchecked	Checked	Unchecked	Postnatal care	21	Yes	COHABITATING	Primary education	With a group of clients	Yes	Yes	Yes	Unchecked	Unchecked	Checked	Unchecked	Checked	Checked	Unchecked	Unchecked	Checked	Checked	Unchecked		No	Unchecked	Unchecked	Unchecked	Unchecked	Unchecked	Unchecked	Unchecked	Unchecked	Unchecked	Unchecked	Unchecked
1333	0	1	0	Stage 1	Control	2	Amasaman	2	0	4	1	4	Yes	Unchecked	Checked	Unchecked	Postnatal care	26	Yes	CURRENTLY MARRIED	Vocational Education	With a group of clients	Yes	Yes	Yes	Unchecked	Unchecked	Checked	Unchecked	Checked	Checked	Unchecked	Unchecked	Checked	Checked	Unchecked		Yes	Unchecked	Unchecked	Checked	Unchecked	Unchecked	Unchecked	Unchecked	Unchecked	Unchecked	Unchecked	Unchecked
1334	0	1	0	Stage 1	Control	2	Amasaman	0	0	4	1	3	Yes	Unchecked	Checked	Unchecked	Postnatal care	18	Yes	CURRENTLY MARRIED	Junior secondary/high education	With a group of clients	Yes	Yes	Yes	Unchecked	Unchecked	Checked	Unchecked	Checked	Checked	Unchecked	Unchecked	Checked	Checked	Unchecked		No	Unchecked	Unchecked	Unchecked	Unchecked	Unchecked	Unchecked	Unchecked	Unchecked	Unchecked	Unchecked	Unchecked
1335	0	1	0	Stage 1	Control	2	Amasaman	0	0	1	1	6	Yes	Unchecked	Checked	Unchecked	Postnatal care	33	Yes	CURRENTLY MARRIED	Tertiary Education	With a group of clients	Yes	Yes	Yes	Unchecked	Checked	Checked	Unchecked	Checked	Checked	Unchecked	Unchecked	Checked	Checked	Unchecked		No	Unchecked	Unchecked	Unchecked	Unchecked	Unchecked	Unchecked	Unchecked	Unchecked	Unchecked	Unchecked	Unchecked
1336	0	1	0	Stage 1	Control	2	Amasaman	0	0	1	1	4	Yes	Unchecked	Checked	Unchecked	Postnatal care	32	Yes	CURRENTLY MARRIED	Senior secondary/high education	With a group of clients	Yes	Yes	Yes	Unchecked	Checked	Checked	Unchecked	Checked	Checked	Unchecked	Unchecked	Checked	Checked	Unchecked		No	Unchecked	Unchecked	Unchecked	Unchecked	Unchecked	Unchecked	Unchecked	Unchecked	Unchecked	Unchecked	Unchecked
1337	0	1	0	Stage 1	Control	2	Amasaman	0	0	1	1	3	Yes	Unchecked	Checked	Unchecked	Postnatal care	20	Yes	COHABITATING	Junior secondary/high education	With a group of clients	Yes	Yes	Yes	Unchecked	Checked	Checked	Unchecked	Checked	Checked	Unchecked	Unchecked	Checked	Checked	Unchecked		No	Unchecked	Unchecked	Unchecked	Unchecked	Unchecked	Unchecked	Unchecked	Unchecked	Unchecked	Unchecked	Unchecked
1338	0	1	0	Stage 1	Control	2	Amasaman	0	0	1	1	6	Yes	Unchecked	Checked	Unchecked	Postnatal care	26	Yes	CURRENTLY MARRIED	Tertiary Education	With a group of clients	Yes	Yes	Yes	Unchecked	Checked	Checked	Unchecked	Checked	Checked	Unchecked	Unchecked	Checked	Checked	Unchecked		No	Unchecked	Unchecked	Unchecked	Unchecked	Unchecked	Unchecked	Unchecked	Unchecked	Unchecked	Unchecked	Unchecked
1339	0	1	0	Stage 1	Control	2	Amasaman	0	0	1	6	3	Yes	Unchecked	Checked	Unchecked	Postnatal care	34	Yes	WIDOWED	Junior secondary/high education	With a group of clients	Yes	Yes	Yes	Unchecked	Checked	Checked	Unchecked	Checked	Checked	Unchecked	Unchecked	Checked	Checked	Unchecked		No	Unchecked	Unchecked	Unchecked	Unchecked	Unchecked	Unchecked	Unchecked	Unchecked	Unchecked	Unchecked	Unchecked
1340	0	1	0	Stage 1	Control	2	Amasaman	1	0	1	1	6	Yes	Unchecked	Checked	Unchecked	Postnatal care	29	Yes	CURRENTLY MARRIED	Tertiary Education	With a group of clients	Yes	Yes	Yes	Unchecked	Checked	Checked	Unchecked	Checked	Checked	Unchecked	Unchecked	Checked	Checked	Unchecked		No	Unchecked	Unchecked	Unchecked	Unchecked	Unchecked	Unchecked	Unchecked	Unchecked	Unchecked	Unchecked	Unchecked
1341	0	1	0	Stage 1	Control	2	Amasaman	1	0	4	1	1	Yes	Unchecked	Checked	Unchecked	Postnatal care	26	Yes	CURRENTLY MARRIED	No education	With a group of clients	Yes	Yes	Yes	Unchecked	Checked	Checked	Unchecked	Checked	Checked	Unchecked	Unchecked	Checked	Checked	Unchecked		No	Unchecked	Unchecked	Unchecked	Unchecked	Unchecked	Unchecked	Unchecked	Unchecked	Unchecked	Unchecked	Unchecked
1342	0	1	0	Stage 1	Control	2	Amasaman	0	0	4	1	2	Yes	Unchecked	Checked	Unchecked	Postnatal care	35	Yes	CURRENTLY MARRIED	Primary education	With a group of clients	Yes	Yes	Yes	Unchecked	Checked	Checked	Unchecked	Checked	Checked	Unchecked	Unchecked	Checked	Checked	Unchecked		No	Unchecked	Unchecked	Unchecked	Unchecked	Unchecked	Unchecked	Unchecked	Unchecked	Unchecked	Unchecked	Unchecked
1343	0	1	0	Stage 1	Control	2	Amasaman	0	0	4	1	3	Yes	Unchecked	Checked	Unchecked	Postnatal care	42	Yes	CURRENTLY MARRIED	Junior secondary/high education	With a group of clients	Yes	Yes	Yes	Unchecked	Checked	Checked	Unchecked	Checked	Checked	Unchecked	Unchecked	Checked	Checked	Unchecked		Yes	Unchecked	Checked	Unchecked	Unchecked	Unchecked	Unchecked	Unchecked	Unchecked	Unchecked	Unchecked	Unchecked
1344	0	1	0	Stage 1	Control	2	Amasaman	0	0	4	1	3	Yes	Unchecked	Checked	Unchecked	Postnatal care	37	Yes	CURRENTLY MARRIED	Junior secondary/high education	With a group of clients	Yes	Yes	Yes	Unchecked	Checked	Checked	Unchecked	Checked	Checked	Unchecked	Unchecked	Checked	Checked	Unchecked		No	Unchecked	Unchecked	Unchecked	Unchecked	Unchecked	Unchecked	Unchecked	Unchecked	Unchecked	Unchecked	Unchecked
1345	0	1	0	Stage 1	Control	2	Amasaman	0	0	4	1	3	Yes	Unchecked	Checked	Unchecked	Postnatal care	28	Yes	CURRENTLY MARRIED	Junior secondary/high education	With a group of clients	Yes	Yes	Yes	Unchecked	Checked	Checked	Unchecked	Checked	Checked	Unchecked	Unchecked	Checked	Checked	Unchecked		No	Unchecked	Unchecked	Unchecked	Unchecked	Unchecked	Unchecked	Unchecked	Unchecked	Unchecked	Unchecked	Unchecked
1346	0	1	0	Stage 1	Control	2	Amasaman	1	0	4	1	4	Yes	Unchecked	Checked	Unchecked	Postnatal care	33	Yes	CURRENTLY MARRIED	Senior secondary/high education	With a group of clients	Yes	Yes	Yes	Unchecked	Checked	Checked	Unchecked	Checked	Checked	Unchecked	Unchecked	Checked	Checked	Unchecked		No	Unchecked	Unchecked	Unchecked	Unchecked	Unchecked	Unchecked	Unchecked	Unchecked	Unchecked	Unchecked	Unchecked
1347	0	1	0	Stage 1	Control	2	Amasaman	0	0	1	1	4	Yes	Unchecked	Checked	Unchecked	Postnatal care	35	Yes	CURRENTLY MARRIED	Senior secondary/high education	With a group of clients	Yes	Yes	Yes	Unchecked	Checked	Checked	Unchecked	Checked	Checked	Unchecked	Unchecked	Checked	Checked	Unchecked		No	Unchecked	Unchecked	Unchecked	Unchecked	Unchecked	Unchecked	Unchecked	Unchecked	Unchecked	Unchecked	Unchecked
1348	0	1	0	Stage 1	Control	2	Amasaman	0	0	1	1	3	Yes	Unchecked	Checked	Unchecked	Postnatal care	22	Yes	CURRENTLY MARRIED	Junior secondary/high education	With a group of clients	Yes	Yes	Yes	Unchecked	Checked	Checked	Unchecked	Checked	Checked	Unchecked	Unchecked	Checked	Checked	Unchecked		No	Unchecked	Unchecked	Unchecked	Unchecked	Unchecked	Unchecked	Unchecked	Unchecked	Unchecked	Unchecked	Unchecked
1349	0	1	0	Stage 1	Control	2	Amasaman	0	0	1	1	3	Yes	Unchecked	Checked	Unchecked	Postnatal care	32	Yes	CURRENTLY MARRIED	Junior secondary/high education	With a group of clients	Yes	Yes	Yes	Unchecked	Checked	Checked	Unchecked	Checked	Checked	Unchecked	Unchecked	Checked	Checked	Unchecked		No	Unchecked	Unchecked	Unchecked	Unchecked	Unchecked	Unchecked	Unchecked	Unchecked	Unchecked	Unchecked	Unchecked
1350	0	1	0	Stage 1	Control	2	Amasaman	0	0	1	1	3	Yes	Unchecked	Checked	Unchecked	Postnatal care	31	Yes	CURRENTLY MARRIED	Junior secondary/high education	With a group of clients	Yes	Yes	Yes	Unchecked	Checked	Checked	Unchecked	Checked	Checked	Unchecked	Unchecked	Checked	Checked	Unchecked		No	Unchecked	Unchecked	Unchecked	Unchecked	Unchecked	Unchecked	Unchecked	Unchecked	Unchecked	Unchecked	Unchecked
1351	0	1	0	Stage 1	Control	2	Amasaman	0	0	1	1	4	Yes	Unchecked	Checked	Unchecked	Postnatal care	35	Yes	CURRENTLY MARRIED	Senior secondary/high education	With a group of clients	Yes	Yes	Yes	Unchecked	Checked	Checked	Unchecked	Checked	Checked	Unchecked	Unchecked	Checked	Checked	Unchecked		No	Unchecked	Unchecked	Unchecked	Unchecked	Unchecked	Unchecked	Unchecked	Unchecked	Unchecked	Unchecked	Unchecked
1352	0	1	0	Stage 1	Control	2	Amasaman	1	0	1	1	6	Yes	Unchecked	Checked	Unchecked	Postnatal care	27	Yes	CURRENTLY MARRIED	Tertiary Education	With a group of clients	Yes	Yes	Yes	Unchecked	Checked	Checked	Unchecked	Checked	Checked	Unchecked	Unchecked	Checked	Checked	Unchecked		No	Unchecked	Unchecked	Unchecked	Unchecked	Unchecked	Unchecked	Unchecked	Unchecked	Unchecked	Unchecked	Unchecked
1353	0	1	0	Stage 1	Control	2	Amasaman	0	0	4	1	4	Yes	Unchecked	Checked	Unchecked	Postnatal care	25	Yes	CURRENTLY MARRIED	Senior secondary/high education	With a group of clients	Yes	Yes	Yes	Unchecked	Checked	Checked	Unchecked	Checked	Checked	Unchecked	Unchecked	Checked	Checked	Unchecked		No	Unchecked	Unchecked	Unchecked	Unchecked	Unchecked	Unchecked	Unchecked	Unchecked	Unchecked	Unchecked	Unchecked
1354	0	1	0	Stage 1	Control	2	Amasaman	0	0	4	1	4	Yes	Unchecked	Checked	Unchecked	Postnatal care	34	Yes	CURRENTLY MARRIED	Senior secondary/high education	With a group of clients	Yes	Yes	Yes	Unchecked	Checked	Checked	Unchecked	Checked	Checked	Unchecked	Unchecked	Checked	Checked	Unchecked		No	Unchecked	Unchecked	Unchecked	Unchecked	Unchecked	Unchecked	Unchecked	Unchecked	Unchecked	Unchecked	Unchecked
1355	0	1	0	Stage 1	Control	2	Amasaman	0	0	1	1	6	Yes	Unchecked	Checked	Unchecked	Postnatal care	29	Yes	CURRENTLY MARRIED	Tertiary Education	With a group of clients	Yes	Yes	Yes	Unchecked	Checked	Checked	Unchecked	Checked	Checked	Unchecked	Unchecked	Checked	Checked	Unchecked		No	Unchecked	Unchecked	Unchecked	Unchecked	Unchecked	Unchecked	Unchecked	Unchecked	Unchecked	Unchecked	Unchecked
1356	0	1	0	Stage 1	Control	2	Amasaman	1	0	1	1	3	Yes	Unchecked	Checked	Unchecked	Postnatal care	25	Yes	COHABITATING	Junior secondary/high education	With a group of clients	Yes	Yes	Yes	Unchecked	Checked	Checked	Unchecked	Checked	Checked	Unchecked	Unchecked	Checked	Checked	Unchecked		No	Unchecked	Unchecked	Unchecked	Unchecked	Unchecked	Unchecked	Unchecked	Unchecked	Unchecked	Unchecked	Unchecked
1357	0	1	0	Stage 1	Control	2	Amasaman	0	0	1	1	4	Yes	Unchecked	Checked	Unchecked	Postnatal care	26	Yes	COHABITATING	Senior secondary/high education	With a group of clients	Yes	Yes	Yes	Unchecked	Checked	Checked	Unchecked	Checked	Checked	Unchecked	Unchecked	Checked	Checked	Unchecked		No	Unchecked	Unchecked	Unchecked	Unchecked	Unchecked	Unchecked	Unchecked	Unchecked	Unchecked	Unchecked	Unchecked
1358	0	1	0	Stage 1	Control	2	Amasaman	0	0	1	1	6	Yes	Unchecked	Checked	Unchecked	Postnatal care	26	Yes	CURRENTLY MARRIED	Tertiary Education	With a group of clients	Yes	Yes	Yes	Unchecked	Checked	Checked	Unchecked	Checked	Checked	Unchecked	Unchecked	Checked	Checked	Unchecked		No	Unchecked	Unchecked	Unchecked	Unchecked	Unchecked	Unchecked	Unchecked	Unchecked	Unchecked	Unchecked	Unchecked
1359	0	1	0	Stage 1	Control	2	Amasaman	0	0	1	1	6	Yes	Unchecked	Checked	Unchecked	Postnatal care	30	Yes	CURRENTLY MARRIED	Tertiary Education	With a group of clients	Yes	Yes	Yes	Unchecked	Checked	Checked	Unchecked	Checked	Checked	Unchecked	Unchecked	Checked	Checked	Unchecked		No	Unchecked	Unchecked	Unchecked	Unchecked	Unchecked	Unchecked	Unchecked	Unchecked	Unchecked	Unchecked	Unchecked
1360	0	1	0	Stage 1	Control	2	Amasaman	0	0	1	1	3	Yes	Unchecked	Checked	Unchecked	Postnatal care	25	Yes	COHABITATING	Junior secondary/high education	With a group of clients	Yes	Yes	Yes	Unchecked	Checked	Checked	Unchecked	Checked	Checked	Unchecked	Unchecked	Checked	Checked	Unchecked		No	Unchecked	Unchecked	Unchecked	Unchecked	Unchecked	Unchecked	Unchecked	Unchecked	Unchecked	Unchecked	Unchecked
1361	0	1	0	Stage 1	Control	2	Amasaman	0	0	4	1	6	Yes	Unchecked	Checked	Unchecked	Postnatal care	26	Yes	CURRENTLY MARRIED	Tertiary Education	Individually	Yes	Yes	Yes	Unchecked	Checked	Checked	Unchecked	Checked	Checked	Unchecked	Unchecked	Checked	Checked	Unchecked		No	Unchecked	Unchecked	Unchecked	Unchecked	Unchecked	Unchecked	Unchecked	Unchecked	Unchecked	Unchecked	Unchecked
1362	0	1	0	Stage 1	Control	2	Amasaman	0	0	4	1	6	Yes	Unchecked	Checked	Unchecked	Postnatal care	30	Yes	CURRENTLY MARRIED	Tertiary Education	Individually	Yes	Yes	Yes	Unchecked	Checked	Checked	Unchecked	Checked	Checked	Unchecked	Unchecked	Checked	Checked	Unchecked		No	Unchecked	Unchecked	Unchecked	Unchecked	Unchecked	Unchecked	Unchecked	Unchecked	Unchecked	Unchecked	Unchecked
1363	0	1	0	Stage 1	Control	2	Amasaman	0	0	4	1	2	Yes	Unchecked	Checked	Unchecked	Postnatal care	37	Yes	COHABITATING	Primary education	Individually	Yes	Yes	Yes	Unchecked	Checked	Checked	Unchecked	Checked	Checked	Unchecked	Unchecked	Checked	Checked	Unchecked		Yes	Unchecked	Checked	Unchecked	Unchecked	Unchecked	Unchecked	Unchecked	Unchecked	Unchecked	Unchecked	Unchecked
1364	0	1	0	Stage 1	Control	2	Amasaman	0	0	1	1	2	Yes	Unchecked	Checked	Unchecked	Postnatal care	20	Yes	COHABITATING	Primary education	With a group of clients	Yes	Yes	Yes	Unchecked	Checked	Checked	Unchecked	Checked	Checked	Unchecked	Unchecked	Checked	Checked	Checked	Cycle beads	No	Unchecked	Unchecked	Unchecked	Unchecked	Unchecked	Unchecked	Unchecked	Unchecked	Unchecked	Unchecked	Unchecked
1365	0	1	0	Stage 1	Control	2	Amasaman	0	0	1	1	4	Yes	Unchecked	Checked	Unchecked	Postnatal care	18	Yes	COHABITATING	Senior secondary/high education	With a group of clients	Yes	Yes	Yes	Unchecked	Checked	Checked	Unchecked	Checked	Checked	Unchecked	Unchecked	Checked	Checked	Checked	Cycle beads	No	Unchecked	Unchecked	Unchecked	Unchecked	Unchecked	Unchecked	Unchecked	Unchecked	Unchecked	Unchecked	Unchecked
1366	0	1	0	Stage 1	Control	2	Amasaman	0	0	1	1	3	Yes	Unchecked	Checked	Unchecked	Postnatal care	37	Yes	CURRENTLY MARRIED	Junior secondary/high education	With a group of clients	Yes	Yes	Yes	Unchecked	Checked	Checked	Unchecked	Checked	Checked	Unchecked	Unchecked	Checked	Checked	Checked	Cycle beads	No	Unchecked	Unchecked	Unchecked	Unchecked	Unchecked	Unchecked	Unchecked	Unchecked	Unchecked	Unchecked	Unchecked
1367	0	1	0	Stage 1	Control	2	Amasaman	0	0	1	1	4	Yes	Unchecked	Checked	Unchecked	Postnatal care	30	Yes	CURRENTLY MARRIED	Senior secondary/high education	With a group of clients	Yes	Yes	Yes	Unchecked	Checked	Checked	Unchecked	Checked	Checked	Unchecked	Unchecked	Checked	Checked	Checked	Cycle beads	No	Unchecked	Unchecked	Unchecked	Unchecked	Unchecked	Unchecked	Unchecked	Unchecked	Unchecked	Unchecked	Unchecked
1368	0	1	0	Stage 1	Control	2	Amasaman	0	0	1	6	4	Yes	Unchecked	Checked	Unchecked	Postnatal care	19	No	SINGLE	Senior secondary/high education	With a group of clients	Yes	Yes	Yes	Unchecked	Checked	Checked	Unchecked	Checked	Checked	Unchecked	Unchecked	Checked	Checked	Checked	Cycle beads	No	Unchecked	Unchecked	Unchecked	Unchecked	Unchecked	Unchecked	Unchecked	Unchecked	Unchecked	Unchecked	Unchecked
1369	0	1	0	Stage 1	Control	2	Amasaman	1	0	1	1	3	Yes	Unchecked	Checked	Unchecked	Postnatal care	26	Yes	CURRENTLY MARRIED	Junior secondary/high education	With a group of clients	Yes	Yes	Yes	Unchecked	Checked	Checked	Unchecked	Checked	Checked	Unchecked	Unchecked	Checked	Checked	Checked	Cycle beads	No	Unchecked	Unchecked	Unchecked	Unchecked	Unchecked	Unchecked	Unchecked	Unchecked	Unchecked	Unchecked	Unchecked
1370	0	1	0	Stage 1	Control	2	Amasaman	1	0	4	1	4	Yes	Unchecked	Checked	Unchecked	Postnatal care	34	Yes	CURRENTLY MARRIED	Senior secondary/high education	With a group of clients	Yes	Yes	Yes	Unchecked	Checked	Checked	Unchecked	Checked	Checked	Unchecked	Unchecked	Checked	Checked	Checked	Menstrual chart	No	Unchecked	Unchecked	Unchecked	Unchecked	Unchecked	Unchecked	Unchecked	Unchecked	Unchecked	Unchecked	Unchecked
1371	0	1	0	Stage 1	Control	2	Amasaman	0	0	4	1	4	Yes	Unchecked	Checked	Unchecked	Postnatal care	28	Yes	CURRENTLY MARRIED	Senior secondary/high education	With a group of clients	Yes	Yes	Yes	Unchecked	Checked	Checked	Unchecked	Checked	Checked	Unchecked	Unchecked	Checked	Checked	Checked	Menstrual chart	No	Unchecked	Unchecked	Unchecked	Unchecked	Unchecked	Unchecked	Unchecked	Unchecked	Unchecked	Unchecked	Unchecked
1372	0	1	0	Stage 1	Control	2	Amasaman	0	0	4	1	3	Yes	Unchecked	Checked	Unchecked	Postnatal care	30	Yes	CURRENTLY MARRIED	Junior secondary/high education	With a group of clients	Yes	Yes	Yes	Unchecked	Checked	Checked	Unchecked	Checked	Checked	Unchecked	Unchecked	Checked	Checked	Checked	Menstrual chart	No	Unchecked	Unchecked	Unchecked	Unchecked	Unchecked	Unchecked	Unchecked	Unchecked	Unchecked	Unchecked	Unchecked
1373	0	1	0	Stage 1	Control	2	Amasaman	0	0	1	6	4	Yes	Unchecked	Checked	Unchecked	Postnatal care	19	No	SINGLE	Senior secondary/high education	Individually	Yes	Yes	Yes	Checked	Unchecked	Checked	Unchecked	Checked	Checked	Unchecked	Unchecked	Checked	Checked	Unchecked		No	Unchecked	Unchecked	Unchecked	Unchecked	Unchecked	Unchecked	Unchecked	Unchecked	Unchecked	Unchecked	Unchecked
1374	0	1	0	Stage 1	Control	2	Amasaman	1	0	1	1	6	Yes	Unchecked	Checked	Unchecked	Postnatal care	31	Yes	CURRENTLY MARRIED	Tertiary Education	Individually	Yes	Yes	Yes	Checked	Unchecked	Checked	Unchecked	Checked	Checked	Unchecked	Unchecked	Checked	Checked	Unchecked		No	Unchecked	Unchecked	Unchecked	Unchecked	Unchecked	Unchecked	Unchecked	Unchecked	Unchecked	Unchecked	Unchecked
1375	0	1	0	Stage 1	Control	2	Amasaman	0	1	1	1	3	Yes	Unchecked	Checked	Unchecked	Postnatal care	19	Yes	COHABITATING	Junior secondary/high education	With a group of clients	Yes	Yes	Yes	Checked	Checked	Checked	Unchecked	Checked	Checked	Unchecked	Unchecked	Checked	Checked	Checked	Vasectomy for their husbands	No	Unchecked	Unchecked	Unchecked	Unchecked	Unchecked	Unchecked	Unchecked	Unchecked	Unchecked	Unchecked	Unchecked
1376	0	1	0	Stage 1	Control	2	Amasaman	0	1	1	1	3	Yes	Unchecked	Checked	Unchecked	Postnatal care	24	Yes	CURRENTLY MARRIED	Junior secondary/high education	With a group of clients	Yes	Yes	Yes	Checked	Checked	Checked	Unchecked	Checked	Checked	Unchecked	Unchecked	Checked	Checked	Checked	Vasectomy for their husbands	No	Unchecked	Unchecked	Unchecked	Unchecked	Unchecked	Unchecked	Unchecked	Unchecked	Unchecked	Unchecked	Unchecked
1377	0	1	0	Stage 1	Control	2	Amasaman	1	1	1	1	3	Yes	Unchecked	Checked	Unchecked	Postnatal care	40	Yes	CURRENTLY MARRIED	Junior secondary/high education	With a group of clients	Yes	Yes	Yes	Checked	Checked	Checked	Unchecked	Checked	Checked	Unchecked	Unchecked	Checked	Checked	Checked	Vasectomy for their husbands	No	Unchecked	Unchecked	Unchecked	Unchecked	Unchecked	Unchecked	Unchecked	Unchecked	Unchecked	Unchecked	Unchecked
1378	0	1	0	Stage 1	Control	2	Amasaman	0	1	1	1	1	Yes	Unchecked	Checked	Unchecked	Postnatal care	29	Yes	CURRENTLY MARRIED	No education	With a group of clients	Yes	Yes	Yes	Checked	Checked	Checked	Unchecked	Checked	Checked	Unchecked	Unchecked	Checked	Checked	Checked	Vasectomy for their husbands	No	Unchecked	Unchecked	Unchecked	Unchecked	Unchecked	Unchecked	Unchecked	Unchecked	Unchecked	Unchecked	Unchecked
1379	0	1	0	Stage 1	Control	2	Amasaman	2	1	1	1	3	Yes	Unchecked	Checked	Unchecked	Postnatal care	31	Yes	CURRENTLY MARRIED	Junior secondary/high education	With a group of clients	Yes	Yes	Yes	Checked	Checked	Checked	Unchecked	Checked	Checked	Unchecked	Unchecked	Checked	Checked	Checked	Vasectomy for their husbands	No	Unchecked	Unchecked	Unchecked	Unchecked	Unchecked	Unchecked	Unchecked	Unchecked	Unchecked	Unchecked	Unchecked
1380	0	1	0	Stage 1	Control	2	Amasaman	0	1	1	1	4	Yes	Unchecked	Checked	Unchecked	Postnatal care	27	Yes	CURRENTLY MARRIED	Senior secondary/high education	With a group of clients	Yes	Yes	Yes	Checked	Checked	Checked	Unchecked	Checked	Checked	Unchecked	Unchecked	Checked	Checked	Checked	Vasectomy for their husbands	No	Unchecked	Unchecked	Unchecked	Unchecked	Unchecked	Unchecked	Unchecked	Unchecked	Unchecked	Unchecked	Unchecked
1381	0	1	0	Stage 1	Control	2	Amasaman	0	1	1	6	4	Yes	Unchecked	Checked	Unchecked	Postnatal care	19	No	SINGLE	Senior secondary/high education	With a group of clients	Yes	Yes	Yes	Checked	Checked	Checked	Unchecked	Checked	Checked	Unchecked	Unchecked	Checked	Checked	Checked	Vasectomy for their husbands	No	Unchecked	Unchecked	Unchecked	Unchecked	Unchecked	Unchecked	Unchecked	Unchecked	Unchecked	Unchecked	Unchecked
1382	0	1	0	Stage 1	Control	2	Amasaman	0	1	1	1	4	Yes	Unchecked	Checked	Unchecked	Postnatal care	33	Yes	CURRENTLY MARRIED	Senior secondary/high education	With a group of clients	Yes	Yes	Yes	Checked	Checked	Checked	Unchecked	Checked	Checked	Unchecked	Unchecked	Checked	Checked	Checked	Vasectomy for their husbands	No	Unchecked	Unchecked	Unchecked	Unchecked	Unchecked	Unchecked	Unchecked	Unchecked	Unchecked	Unchecked	Unchecked
1383	0	1	0	Stage 1	Control	2	Amasaman	3	1	1	1	3	Yes	Unchecked	Checked	Unchecked	Postnatal care	28	Yes	COHABITATING	Junior secondary/high education	With a group of clients	Yes	Yes	Yes	Checked	Checked	Checked	Unchecked	Checked	Checked	Unchecked	Unchecked	Checked	Checked	Checked	Vasectomy for their husbands	No	Unchecked	Unchecked	Unchecked	Unchecked	Unchecked	Unchecked	Unchecked	Unchecked	Unchecked	Unchecked	Unchecked
1384	0	1	0	Stage 1	Control	2	Amasaman	0	1	4	1	3	Yes	Unchecked	Checked	Unchecked	Postnatal care	40	Yes	CURRENTLY MARRIED	Junior secondary/high education	With a group of clients	Yes	Yes	Yes	Checked	Checked	Checked	Unchecked	Checked	Checked	Unchecked	Unchecked	Checked	Checked	Unchecked		No	Unchecked	Unchecked	Unchecked	Unchecked	Unchecked	Unchecked	Unchecked	Unchecked	Unchecked	Unchecked	Unchecked
1385	0	1	0	Stage 1	Control	2	Amasaman	0	1	4	1	3	Yes	Unchecked	Checked	Unchecked	Postnatal care	22	Yes	CURRENTLY MARRIED	Junior secondary/high education	With a group of clients	Yes	Yes	Yes	Checked	Checked	Checked	Unchecked	Checked	Checked	Unchecked	Unchecked	Checked	Checked	Unchecked		No	Unchecked	Unchecked	Unchecked	Unchecked	Unchecked	Unchecked	Unchecked	Unchecked	Unchecked	Unchecked	Unchecked
1386	0	1	0	Stage 1	Control	2	Amasaman	1	1	4	1	2	Yes	Unchecked	Checked	Unchecked	Postnatal care	36	Yes	CURRENTLY MARRIED	Primary education	With a group of clients	Yes	Yes	Yes	Checked	Checked	Checked	Unchecked	Checked	Checked	Unchecked	Unchecked	Checked	Checked	Unchecked		No	Unchecked	Unchecked	Unchecked	Unchecked	Unchecked	Unchecked	Unchecked	Unchecked	Unchecked	Unchecked	Unchecked
1387	0	1	0	Stage 1	Control	2	Amasaman	0	1	4	1	1	Yes	Unchecked	Checked	Unchecked	Postnatal care	39	Yes	CURRENTLY MARRIED	No education	With a group of clients	Yes	Yes	Yes	Checked	Checked	Checked	Unchecked	Checked	Checked	Unchecked	Unchecked	Checked	Checked	Unchecked		No	Unchecked	Unchecked	Unchecked	Unchecked	Unchecked	Unchecked	Unchecked	Unchecked	Unchecked	Unchecked	Unchecked
1388	0	1	0	Stage 1	Control	2	Amasaman	0	0	1	1	1	Yes	Unchecked	Checked	Unchecked	Postnatal care	28	Yes	CURRENTLY MARRIED	No education	With a group of clients	Yes	Yes	Yes	Unchecked	Unchecked	Checked	Unchecked	Checked	Checked	Unchecked	Unchecked	Checked	Checked	Unchecked		No	Unchecked	Unchecked	Unchecked	Unchecked	Unchecked	Unchecked	Unchecked	Unchecked	Unchecked	Unchecked	Unchecked
1389	0	1	0	Stage 1	Control	2	Amasaman	0	0	1	1	3	Yes	Unchecked	Checked	Unchecked	Postnatal care	37	Yes	CURRENTLY MARRIED	Junior secondary/high education	With a group of clients	Yes	Yes	Yes	Unchecked	Unchecked	Checked	Unchecked	Checked	Checked	Unchecked	Unchecked	Checked	Checked	Unchecked		No	Unchecked	Unchecked	Unchecked	Unchecked	Unchecked	Unchecked	Unchecked	Unchecked	Unchecked	Unchecked	Unchecked
1390	0	1	0	Stage 1	Control	2	Amasaman	0	0	1	1	6	Yes	Unchecked	Checked	Unchecked	Postnatal care	32	Yes	CURRENTLY MARRIED	Tertiary Education	With a group of clients	Yes	Yes	Yes	Unchecked	Unchecked	Checked	Unchecked	Checked	Checked	Unchecked	Unchecked	Checked	Checked	Unchecked		No	Unchecked	Unchecked	Unchecked	Unchecked	Unchecked	Unchecked	Unchecked	Unchecked	Unchecked	Unchecked	Unchecked
1391	0	1	0	Stage 1	Control	2	Amasaman	0	0	1	1	3	Yes	Unchecked	Checked	Unchecked	Postnatal care	28	Yes	CURRENTLY MARRIED	Junior secondary/high education	With a group of clients	Yes	Yes	Yes	Unchecked	Unchecked	Checked	Unchecked	Checked	Checked	Unchecked	Unchecked	Checked	Checked	Unchecked		No	Unchecked	Unchecked	Unchecked	Unchecked	Unchecked	Unchecked	Unchecked	Unchecked	Unchecked	Unchecked	Unchecked
1392	0	1	0	Stage 1	Control	2	Amasaman	0	1	4	1	3	Yes	Unchecked	Checked	Unchecked	Postnatal care	33	Yes	CURRENTLY MARRIED	Junior secondary/high education	With a group of clients	Yes	Yes	Yes	Checked	Checked	Checked	Unchecked	Checked	Checked	Unchecked	Unchecked	Checked	Checked	Unchecked		No	Unchecked	Unchecked	Unchecked	Unchecked	Unchecked	Unchecked	Unchecked	Unchecked	Unchecked	Unchecked	Unchecked
1393	0	1	0	Stage 1	Control	2	Amasaman	0	1	4	1	3	Yes	Unchecked	Checked	Unchecked	Postnatal care	24	Yes	CURRENTLY MARRIED	Junior secondary/high education	With a group of clients	Yes	Yes	Yes	Checked	Checked	Checked	Unchecked	Checked	Checked	Unchecked	Unchecked	Checked	Checked	Unchecked		No	Unchecked	Unchecked	Unchecked	Unchecked	Unchecked	Unchecked	Unchecked	Unchecked	Unchecked	Unchecked	Unchecked
1394	0	1	0	Stage 1	Control	2	Amasaman	2	1	4	1	3	Yes	Unchecked	Checked	Unchecked	Postnatal care	38	Yes	CURRENTLY MARRIED	Junior secondary/high education	With a group of clients	Yes	Yes	Yes	Checked	Checked	Checked	Unchecked	Checked	Checked	Unchecked	Unchecked	Checked	Checked	Unchecked		Yes	Unchecked	Checked	Unchecked	Unchecked	Unchecked	Unchecked	Unchecked	Unchecked	Unchecked	Unchecked	Unchecked
1395	0	1	0	Stage 1	Control	2	Amasaman	0	1	4	1	3	Yes	Unchecked	Checked	Unchecked	Postnatal care	26	Yes	COHABITATING	Junior secondary/high education	With a group of clients	Yes	Yes	Yes	Checked	Checked	Checked	Unchecked	Checked	Checked	Unchecked	Unchecked	Checked	Checked	Unchecked		No	Unchecked	Unchecked	Unchecked	Unchecked	Unchecked	Unchecked	Unchecked	Unchecked	Unchecked	Unchecked	Unchecked
1396	0	1	0	Stage 1	Control	2	Amasaman	2	0	1	1	4	Yes	Unchecked	Checked	Unchecked	Postnatal care	34	Yes	CURRENTLY MARRIED	Senior secondary/high education	With a group of clients	Yes	Yes	Yes	Unchecked	Checked	Checked	Unchecked	Checked	Checked	Unchecked	Unchecked	Checked	Checked	Unchecked		No	Unchecked	Unchecked	Unchecked	Unchecked	Unchecked	Unchecked	Unchecked	Unchecked	Unchecked	Unchecked	Unchecked
1397	0	1	0	Stage 1	Control	2	Amasaman	0	0	1	1	3	Yes	Unchecked	Checked	Unchecked	Postnatal care	15	Yes	COHABITATING	Junior secondary/high education	With a group of clients	Yes	Yes	Yes	Unchecked	Checked	Checked	Unchecked	Checked	Checked	Unchecked	Unchecked	Checked	Checked	Unchecked		No	Unchecked	Unchecked	Unchecked	Unchecked	Unchecked	Unchecked	Unchecked	Unchecked	Unchecked	Unchecked	Unchecked
1398	0	1	0	Stage 1	Control	2	Amasaman	0	0	1	1	3	Yes	Unchecked	Checked	Unchecked	Postnatal care	22	Yes	COHABITATING	Junior secondary/high education	With a group of clients	Yes	Yes	Yes	Unchecked	Checked	Checked	Unchecked	Checked	Checked	Unchecked	Unchecked	Checked	Checked	Unchecked		No	Unchecked	Unchecked	Unchecked	Unchecked	Unchecked	Unchecked	Unchecked	Unchecked	Unchecked	Unchecked	Unchecked
1399	0	1	0	Stage 1	Control	2	Amasaman	0	0	1	1	3	Yes	Unchecked	Checked	Unchecked	Postnatal care	33	Yes	CURRENTLY MARRIED	Junior secondary/high education	With a group of clients	Yes	Yes	Yes	Unchecked	Checked	Checked	Unchecked	Checked	Checked	Unchecked	Unchecked	Checked	Checked	Unchecked		No	Unchecked	Unchecked	Unchecked	Unchecked	Unchecked	Unchecked	Unchecked	Unchecked	Unchecked	Unchecked	Unchecked
1400	0	1	0	Stage 1	Control	2	Amasaman	0	0	1	1	4	Yes	Unchecked	Checked	Unchecked	Postnatal care	38	Yes	CURRENTLY MARRIED	Senior secondary/high education	With a group of clients	Yes	Yes	Yes	Unchecked	Checked	Checked	Unchecked	Checked	Checked	Unchecked	Unchecked	Checked	Checked	Unchecked		No	Unchecked	Unchecked	Unchecked	Unchecked	Unchecked	Unchecked	Unchecked	Unchecked	Unchecked	Unchecked	Unchecked
1401	0	1	0	Stage 1	Control	2	Amasaman	1	0	1	1	6	Yes	Unchecked	Checked	Unchecked	Postnatal care	35	Yes	CURRENTLY MARRIED	Tertiary Education	With a group of clients	Yes	Yes	Yes	Unchecked	Checked	Checked	Unchecked	Checked	Checked	Unchecked	Unchecked	Checked	Checked	Unchecked		No	Unchecked	Unchecked	Unchecked	Unchecked	Unchecked	Unchecked	Unchecked	Unchecked	Unchecked	Unchecked	Unchecked
1402	0	1	0	Stage 1	Control	2	Amasaman	0	0	1	1	3	Yes	Unchecked	Checked	Unchecked	Postnatal care	29	Yes	COHABITATING	Junior secondary/high education	With a group of clients	Yes	Yes	Yes	Unchecked	Checked	Checked	Unchecked	Checked	Checked	Unchecked	Unchecked	Checked	Checked	Unchecked		No	Unchecked	Unchecked	Unchecked	Unchecked	Unchecked	Unchecked	Unchecked	Unchecked	Unchecked	Unchecked	Unchecked
1403	0	1	0	Stage 1	Control	2	Amasaman	0	0	1	1	3	Yes	Unchecked	Checked	Unchecked	Postnatal care	37	Yes	CURRENTLY MARRIED	Junior secondary/high education	With a group of clients	Yes	Yes	Yes	Unchecked	Checked	Checked	Unchecked	Checked	Checked	Unchecked	Unchecked	Checked	Checked	Unchecked		No	Unchecked	Unchecked	Unchecked	Unchecked	Unchecked	Unchecked	Unchecked	Unchecked	Unchecked	Unchecked	Unchecked
1404	0	1	0	Stage 1	Control	2	Amasaman	0	1	4	1	3	Yes	Unchecked	Checked	Unchecked	Postnatal care	32	Yes	CURRENTLY MARRIED	Junior secondary/high education	With a group of clients	Yes	Yes	Yes	Checked	Checked	Checked	Unchecked	Checked	Checked	Unchecked	Unchecked	Checked	Checked	Unchecked		No	Unchecked	Unchecked	Unchecked	Unchecked	Unchecked	Unchecked	Unchecked	Unchecked	Unchecked	Unchecked	Unchecked
1405	0	1	0	Stage 1	Control	2	Amasaman	0	1	4	1	2	Yes	Unchecked	Checked	Unchecked	Postnatal care	32	Yes	COHABITATING	Primary education	With a group of clients	Yes	Yes	Yes	Checked	Checked	Checked	Unchecked	Checked	Checked	Unchecked	Unchecked	Checked	Checked	Unchecked		No	Unchecked	Unchecked	Unchecked	Unchecked	Unchecked	Unchecked	Unchecked	Unchecked	Unchecked	Unchecked	Unchecked
1406	0	1	0	Stage 1	Control	2	Amasaman	0	1	4	6	2	No	Unchecked	Checked	Unchecked	Postnatal care	15	No	SINGLE	Primary education	With a group of clients	Yes	Yes	Yes	Checked	Checked	Checked	Unchecked	Checked	Checked	Unchecked	Unchecked	Checked	Checked	Unchecked		No	Unchecked	Unchecked	Unchecked	Unchecked	Unchecked	Unchecked	Unchecked	Unchecked	Unchecked	Unchecked	Unchecked
1407	0	1	0	Stage 1	Control	2	Amasaman	1	1	4	1	4	Yes	Unchecked	Checked	Unchecked	Postnatal care	35	Yes	CURRENTLY MARRIED	Senior secondary/high education	With a group of clients	Yes	Yes	Yes	Checked	Checked	Checked	Unchecked	Checked	Checked	Unchecked	Unchecked	Checked	Checked	Unchecked		No	Unchecked	Unchecked	Unchecked	Unchecked	Unchecked	Unchecked	Unchecked	Unchecked	Unchecked	Unchecked	Unchecked
1408	0	1	0	Stage 1	Control	2	Amasaman	0	1	4	1	1	Yes	Unchecked	Checked	Unchecked	Postnatal care	29	Yes	CURRENTLY MARRIED	No education	With a group of clients	Yes	Yes	Yes	Checked	Checked	Checked	Unchecked	Checked	Checked	Unchecked	Unchecked	Checked	Checked	Unchecked		No	Unchecked	Unchecked	Unchecked	Unchecked	Unchecked	Unchecked	Unchecked	Unchecked	Unchecked	Unchecked	Unchecked
1409	0	1	0	Stage 1	Control	2	Amasaman	0	0	1	1	3	Yes	Unchecked	Checked	Unchecked	Postnatal care	40	Yes	CURRENTLY MARRIED	Junior secondary/high education	With a group of clients	Yes	Yes	Yes	Unchecked	Checked	Checked	Unchecked	Checked	Checked	Unchecked	Unchecked	Checked	Checked	Unchecked		No	Unchecked	Unchecked	Unchecked	Unchecked	Unchecked	Unchecked	Unchecked	Unchecked	Unchecked	Unchecked	Unchecked
1410	0	1	0	Stage 1	Control	2	Amasaman	1	0	1	1	3	Yes	Unchecked	Checked	Unchecked	Postnatal care	25	Yes	CURRENTLY MARRIED	Junior secondary/high education	With a group of clients	Yes	Yes	Yes	Unchecked	Checked	Checked	Unchecked	Checked	Checked	Unchecked	Unchecked	Checked	Checked	Unchecked		No	Unchecked	Unchecked	Unchecked	Unchecked	Unchecked	Unchecked	Unchecked	Unchecked	Unchecked	Unchecked	Unchecked
1411	0	1	0	Stage 1	Control	2	Amasaman	0	0	1	1	1	Yes	Unchecked	Checked	Unchecked	Postnatal care	27	Yes	CURRENTLY MARRIED	No education	With a group of clients	Yes	Yes	Yes	Unchecked	Checked	Checked	Unchecked	Checked	Checked	Unchecked	Unchecked	Checked	Checked	Unchecked		No	Unchecked	Unchecked	Unchecked	Unchecked	Unchecked	Unchecked	Unchecked	Unchecked	Unchecked	Unchecked	Unchecked
1412	0	1	0	Stage 1	Control	2	Amasaman	0	0	1	1	4	Yes	Unchecked	Checked	Unchecked	Postnatal care	40	Yes	CURRENTLY MARRIED	Senior secondary/high education	With a group of clients	Yes	Yes	Yes	Unchecked	Checked	Checked	Unchecked	Checked	Checked	Unchecked	Unchecked	Checked	Checked	Unchecked		No	Unchecked	Unchecked	Unchecked	Unchecked	Unchecked	Unchecked	Unchecked	Unchecked	Unchecked	Unchecked	Unchecked
1413	0	1	0	Stage 1	Control	2	Amasaman	0	0	1	1	3	Yes	Unchecked	Checked	Unchecked	Postnatal care	33	Yes	COHABITATING	Junior secondary/high education	Individually	Yes	Yes	Yes	Unchecked	Checked	Checked	Unchecked	Checked	Checked	Unchecked	Unchecked	Checked	Checked	Unchecked		No	Unchecked	Unchecked	Unchecked	Unchecked	Unchecked	Unchecked	Unchecked	Unchecked	Unchecked	Unchecked	Unchecked
1414	0	1	0	Stage 1	Control	2	Amasaman	0	0	1	1	3	Yes	Unchecked	Checked	Unchecked	Postnatal care	38	Yes	CURRENTLY MARRIED	Junior secondary/high education	With a group of clients	Yes	Yes	Yes	Unchecked	Checked	Checked	Unchecked	Checked	Checked	Unchecked	Unchecked	Checked	Checked	Unchecked		No	Unchecked	Unchecked	Unchecked	Unchecked	Unchecked	Unchecked	Unchecked	Unchecked	Unchecked	Unchecked	Unchecked
1415	0	1	0	Stage 1	Control	2	Amasaman	1	0	4	1	6	Yes	Unchecked	Checked	Unchecked	Postnatal care	24	Yes	CURRENTLY MARRIED	Tertiary Education	With a group of clients	Yes	Yes	Yes	Unchecked	Checked	Checked	Unchecked	Checked	Checked	Unchecked	Unchecked	Checked	Checked	Unchecked		No	Unchecked	Unchecked	Unchecked	Unchecked	Unchecked	Unchecked	Unchecked	Unchecked	Unchecked	Unchecked	Unchecked
1416	0	1	0	Stage 1	Control	2	Amasaman	0	0	4	1	3	Yes	Unchecked	Checked	Unchecked	Postnatal care	29	Yes	CURRENTLY MARRIED	Junior secondary/high education	With a group of clients	Yes	Yes	Yes	Unchecked	Checked	Checked	Unchecked	Checked	Checked	Unchecked	Unchecked	Checked	Checked	Unchecked		No	Unchecked	Unchecked	Unchecked	Unchecked	Unchecked	Unchecked	Unchecked	Unchecked	Unchecked	Unchecked	Unchecked
1417	0	1	0	Stage 1	Control	2	Amasaman	3	0	4	1	4	Yes	Unchecked	Checked	Unchecked	Postnatal care	29	Yes	COHABITATING	Senior secondary/high education	With a group of clients	Yes	Yes	Yes	Unchecked	Checked	Checked	Unchecked	Checked	Checked	Unchecked	Unchecked	Checked	Checked	Unchecked		No	Unchecked	Unchecked	Unchecked	Unchecked	Unchecked	Unchecked	Unchecked	Unchecked	Unchecked	Unchecked	Unchecked
1418	0	1	0	Stage 1	Control	2	Amasaman	5	0	1	1	3	Yes	Unchecked	Checked	Unchecked	Postnatal care	28	Yes	CURRENTLY MARRIED	Junior secondary/high education	With a group of clients	Yes	Yes	Yes	Unchecked	Checked	Checked	Unchecked	Checked	Checked	Unchecked	Unchecked	Checked	Checked	Unchecked		No	Unchecked	Unchecked	Unchecked	Unchecked	Unchecked	Unchecked	Unchecked	Unchecked	Unchecked	Unchecked	Unchecked
1419	0	1	0	Stage 1	Control	2	Amasaman	0	0	1	1	3	Yes	Unchecked	Checked	Unchecked	Postnatal care	31	Yes	CURRENTLY MARRIED	Junior secondary/high education	With a group of clients	Yes	Yes	Yes	Unchecked	Checked	Checked	Unchecked	Checked	Checked	Unchecked	Unchecked	Checked	Checked	Unchecked		No	Unchecked	Unchecked	Unchecked	Unchecked	Unchecked	Unchecked	Unchecked	Unchecked	Unchecked	Unchecked	Unchecked
1420	0	1	0	Stage 1	Control	2	Amasaman	0	0	1	1	3	Yes	Unchecked	Checked	Unchecked	Postnatal care	17	Yes	COHABITATING	Junior secondary/high education	With a group of clients	Yes	Yes	Yes	Unchecked	Checked	Checked	Unchecked	Checked	Checked	Unchecked	Unchecked	Checked	Checked	Unchecked		No	Unchecked	Unchecked	Unchecked	Unchecked	Unchecked	Unchecked	Unchecked	Unchecked	Unchecked	Unchecked	Unchecked
1421	0	1	0	Stage 1	Control	2	Amasaman	0	0	1	1	3	Yes	Unchecked	Checked	Unchecked	Postnatal care	30	Yes	CURRENTLY MARRIED	Junior secondary/high education	With a group of clients	Yes	Yes	Yes	Unchecked	Checked	Checked	Unchecked	Checked	Checked	Unchecked	Unchecked	Checked	Checked	Unchecked		No	Unchecked	Unchecked	Unchecked	Unchecked	Unchecked	Unchecked	Unchecked	Unchecked	Unchecked	Unchecked	Unchecked
1422	0	1	0	Stage 1	Control	2	Amasaman	2	0	4	1	4	Yes	Unchecked	Checked	Unchecked	Postnatal care	36	Yes	CURRENTLY MARRIED	Senior secondary/high education	Individually	Yes	Yes	Yes	Unchecked	Checked	Checked	Unchecked	Checked	Checked	Unchecked	Unchecked	Checked	Checked	Checked	Menstrual chart	Yes	Unchecked	Unchecked	Unchecked	Unchecked	Unchecked	Unchecked	Unchecked	Unchecked	Unchecked	Unchecked	Checked
1423	0	1	0	Stage 1	Control	2	Amasaman	0	0	4	1	1	Yes	Unchecked	Checked	Unchecked	Postnatal care	39	Yes	CURRENTLY MARRIED	No education	Individually	Yes	Yes	Yes	Unchecked	Checked	Checked	Unchecked	Unchecked	Checked	Checked	Unchecked	Checked	Checked	Unchecked		Yes	Unchecked	Checked	Unchecked	Unchecked	Unchecked	Unchecked	Unchecked	Unchecked	Unchecked	Unchecked	Unchecked
1424	0	1	0	Stage 1	Control	2	Amasaman	1	0	1	1	4	Yes	Unchecked	Checked	Unchecked	Postnatal care	21	Yes	CURRENTLY MARRIED	Senior secondary/high education	With a group of clients	Yes	Yes	Yes	Unchecked	Checked	Checked	Unchecked	Checked	Checked	Unchecked	Unchecked	Checked	Checked	Unchecked		No	Unchecked	Unchecked	Unchecked	Unchecked	Unchecked	Unchecked	Unchecked	Unchecked	Unchecked	Unchecked	Unchecked
1425	0	1	0	Stage 1	Control	2	Amasaman	0	0	1	1	3	Yes	Unchecked	Checked	Unchecked	Postnatal care	24	Yes	CURRENTLY MARRIED	Junior secondary/high education	With a group of clients	Yes	Yes	Yes	Unchecked	Checked	Checked	Unchecked	Checked	Checked	Unchecked	Unchecked	Checked	Checked	Unchecked		No	Unchecked	Unchecked	Unchecked	Unchecked	Unchecked	Unchecked	Unchecked	Unchecked	Unchecked	Unchecked	Unchecked
1426	0	1	0	Stage 1	Control	2	Amasaman	0	0	1	1	3	Yes	Unchecked	Checked	Unchecked	Postnatal care	32	Yes	CURRENTLY MARRIED	Junior secondary/high education	With a group of clients	Yes	Yes	Yes	Unchecked	Checked	Checked	Unchecked	Checked	Checked	Unchecked	Unchecked	Checked	Checked	Unchecked		No	Unchecked	Unchecked	Unchecked	Unchecked	Unchecked	Unchecked	Unchecked	Unchecked	Unchecked	Unchecked	Unchecked
1427	0	1	0	Stage 1	Control	2	Amasaman	0	0	1	1	4	Yes	Unchecked	Checked	Unchecked	Postnatal care	29	Yes	CURRENTLY MARRIED	Senior secondary/high education	With a group of clients	Yes	Yes	Yes	Unchecked	Checked	Checked	Unchecked	Checked	Checked	Unchecked	Unchecked	Checked	Checked	Unchecked		No	Unchecked	Unchecked	Unchecked	Unchecked	Unchecked	Unchecked	Unchecked	Unchecked	Unchecked	Unchecked	Unchecked
1428	0	1	0	Stage 1	Control	2	Amasaman	0	0	1	1	3	Yes	Unchecked	Checked	Unchecked	Postnatal care	28	Yes	CURRENTLY MARRIED	Junior secondary/high education	With a group of clients	Yes	Yes	Yes	Unchecked	Checked	Checked	Unchecked	Checked	Checked	Unchecked	Unchecked	Checked	Checked	Unchecked		No	Unchecked	Unchecked	Unchecked	Unchecked	Unchecked	Unchecked	Unchecked	Unchecked	Unchecked	Unchecked	Unchecked
1429	0	1	0	Stage 1	Control	2	Amasaman	1	0	1	1	3	Yes	Unchecked	Checked	Unchecked	Postnatal care	25	Yes	CURRENTLY MARRIED	Junior secondary/high education	With a group of clients	Yes	Yes	Yes	Unchecked	Checked	Checked	Unchecked	Checked	Checked	Unchecked	Unchecked	Checked	Checked	Unchecked		No	Unchecked	Unchecked	Unchecked	Unchecked	Unchecked	Unchecked	Unchecked	Unchecked	Unchecked	Unchecked	Unchecked
1430	0	1	0	Stage 1	Control	2	Amasaman	0	0	1	1	3	Yes	Unchecked	Checked	Unchecked	Postnatal care	21	Yes	COHABITATING	Junior secondary/high education	With a group of clients	Yes	Yes	Yes	Unchecked	Checked	Checked	Unchecked	Checked	Checked	Unchecked	Unchecked	Checked	Checked	Unchecked		No	Unchecked	Unchecked	Unchecked	Unchecked	Unchecked	Unchecked	Unchecked	Unchecked	Unchecked	Unchecked	Unchecked
1431	0	1	0	Stage 1	Control	2	Amasaman	1	1	4	1	3	Yes	Unchecked	Checked	Unchecked	Postnatal care	37	Yes	CURRENTLY MARRIED	Junior secondary/high education	With a group of clients	Yes	Yes	Yes	Checked	Checked	Checked	Unchecked	Checked	Checked	Unchecked	Unchecked	Checked	Checked	Unchecked		No	Unchecked	Unchecked	Unchecked	Unchecked	Unchecked	Unchecked	Unchecked	Unchecked	Unchecked	Unchecked	Unchecked
1432	0	1	0	Stage 1	Control	2	Amasaman	0	1	4	1	4	Yes	Unchecked	Checked	Unchecked	Postnatal care	26	Yes	CURRENTLY MARRIED	Senior secondary/high education	With a group of clients	Yes	Yes	Yes	Checked	Checked	Checked	Unchecked	Checked	Checked	Unchecked	Unchecked	Checked	Checked	Unchecked		No	Unchecked	Unchecked	Unchecked	Unchecked	Unchecked	Unchecked	Unchecked	Unchecked	Unchecked	Unchecked	Unchecked
1433	0	1	0	Stage 1	Control	2	Amasaman	0	1	4	1	4	Yes	Unchecked	Checked	Unchecked	Postnatal care	22	Yes	CURRENTLY MARRIED	Senior secondary/high education	With a group of clients	Yes	Yes	Yes	Checked	Checked	Checked	Unchecked	Checked	Checked	Unchecked	Unchecked	Checked	Checked	Unchecked		No	Unchecked	Unchecked	Unchecked	Unchecked	Unchecked	Unchecked	Unchecked	Unchecked	Unchecked	Unchecked	Unchecked
1434	0	1	0	Stage 1	Control	2	Amasaman	0	0	4	1	3	Yes	Unchecked	Checked	Unchecked	Postnatal care	27	Yes	CURRENTLY MARRIED	Junior secondary/high education	With a group of clients	Yes	Yes	Yes	Unchecked	Checked	Checked	Unchecked	Checked	Checked	Unchecked	Unchecked	Checked	Checked	Unchecked		No	Unchecked	Unchecked	Unchecked	Unchecked	Unchecked	Unchecked	Unchecked	Unchecked	Unchecked	Unchecked	Unchecked
1435	0	1	0	Stage 1	Control	2	Amasaman	1	1	4	1	3	Yes	Unchecked	Checked	Unchecked	Postnatal care	37	Yes	CURRENTLY MARRIED	Junior secondary/high education	With a group of clients	Yes	Yes	Yes	Checked	Checked	Checked	Unchecked	Checked	Checked	Unchecked	Unchecked	Checked	Checked	Unchecked		No	Unchecked	Unchecked	Unchecked	Unchecked	Unchecked	Unchecked	Unchecked	Unchecked	Unchecked	Unchecked	Unchecked
1436	0	1	0	Stage 1	Control	2	Amasaman	0	1	4	1	1	Yes	Unchecked	Checked	Unchecked	Postnatal care	30	No	CURRENTLY MARRIED	No education	With a group of clients	Yes	Yes	Yes	Checked	Checked	Checked	Unchecked	Checked	Checked	Unchecked	Unchecked	Checked	Checked	Unchecked		No	Unchecked	Unchecked	Unchecked	Unchecked	Unchecked	Unchecked	Unchecked	Unchecked	Unchecked	Unchecked	Unchecked
1437	0	0	1	Stage 1	Intervention	3	Nsawam	0	1	4	1	4	Yes	Unchecked	Unchecked	Checked	Postnatal care	22	No	COHABITATING	Senior secondary/high education	Individually	Yes	Yes	Yes	Checked	Checked	Checked	Unchecked	Checked	Checked	Unchecked	Unchecked	Checked	Checked	Unchecked		Yes	Unchecked	Unchecked	Unchecked	Unchecked	Checked	Unchecked	Unchecked	Unchecked	Unchecked	Unchecked	Unchecked
1438	0	0	1	Stage 1	Intervention	3	Nsawam	0	1	4	1	4	Yes	Unchecked	Unchecked	Checked	Postnatal care	26	Yes	CURRENTLY MARRIED	Senior secondary/high education	Individually	Yes	Yes	Yes	Checked	Checked	Checked	Unchecked	Checked	Checked	Unchecked	Unchecked	Checked	Checked	Unchecked		Yes	Unchecked	Unchecked	Unchecked	Unchecked	Unchecked	Checked	Unchecked	Unchecked	Unchecked	Unchecked	Unchecked
1439	0	0	1	Stage 1	Intervention	3	Nsawam	0	1	4	1	3	Yes	Unchecked	Unchecked	Checked	Postnatal care	23	No	COHABITATING	Junior secondary/high education	Individually	Yes	Yes	Yes	Checked	Checked	Checked	Unchecked	Checked	Checked	Unchecked	Unchecked	Checked	Checked	Unchecked		Yes	Unchecked	Unchecked	Unchecked	Unchecked	Unchecked	Checked	Unchecked	Unchecked	Unchecked	Unchecked	Unchecked
1440	0	0	1	Stage 1	Intervention	3	Nsawam	0	1	4	1	4	Yes	Unchecked	Unchecked	Checked	Postnatal care	30	No	COHABITATING	Senior secondary/high education	Individually	Yes	Yes	Yes	Checked	Checked	Checked	Unchecked	Checked	Checked	Unchecked	Unchecked	Checked	Checked	Unchecked		Yes	Unchecked	Unchecked	Unchecked	Unchecked	Checked	Unchecked	Unchecked	Unchecked	Unchecked	Unchecked	Unchecked
1441	0	0	1	Stage 1	Intervention	3	Nsawam	0	1	1	1	3	Yes	Unchecked	Unchecked	Checked	Postnatal care	19	No	COHABITATING	Junior secondary/high education	Individually	Yes	Yes	Yes	Checked	Checked	Checked	Unchecked	Checked	Checked	Unchecked	Unchecked	Checked	Checked	Unchecked		Yes	Unchecked	Unchecked	Unchecked	Unchecked	Unchecked	Checked	Unchecked	Unchecked	Unchecked	Unchecked	Unchecked
1442	0	0	1	Stage 1	Intervention	3	Nsawam	0	0	1	1	3	Yes	Unchecked	Unchecked	Checked	Postnatal care	17	No	COHABITATING	Junior secondary/high education	Individually	Yes	Yes	Yes	Checked	Checked	Checked	Unchecked	Checked	Checked	Unchecked	Unchecked	Unchecked	Unchecked	Unchecked		No	Unchecked	Unchecked	Unchecked	Unchecked	Unchecked	Unchecked	Unchecked	Unchecked	Unchecked	Unchecked	Unchecked
1443	0	0	1	Stage 1	Intervention	3	Nsawam	0	1	1	1	3	Yes	Unchecked	Unchecked	Checked	Postnatal care	17	No	COHABITATING	Junior secondary/high education	Individually	Yes	Yes	Yes	Checked	Checked	Checked	Unchecked	Checked	Checked	Unchecked	Unchecked	Checked	Checked	Unchecked		No	Unchecked	Unchecked	Unchecked	Unchecked	Unchecked	Unchecked	Unchecked	Unchecked	Unchecked	Unchecked	Unchecked
1444	0	0	1	Stage 1	Intervention	3	Nsawam	0	1	1	1	4	Yes	Unchecked	Unchecked	Checked	Postnatal care	23	Yes	CURRENTLY MARRIED	Senior secondary/high education	Individually	Yes	Yes	Yes	Checked	Checked	Checked	Unchecked	Checked	Checked	Unchecked	Unchecked	Checked	Checked	Unchecked		No	Unchecked	Unchecked	Unchecked	Unchecked	Unchecked	Unchecked	Unchecked	Unchecked	Unchecked	Unchecked	Unchecked
1445	0	0	1	Stage 1	Intervention	3	Nsawam	0	1	1	1	4	Yes	Unchecked	Unchecked	Checked	Postnatal care	34	No	COHABITATING	Senior secondary/high education	Individually	Yes	Yes	Yes	Checked	Checked	Checked	Unchecked	Checked	Checked	Unchecked	Unchecked	Checked	Checked	Unchecked		Yes	Unchecked	Unchecked	Unchecked	Unchecked	Unchecked	Checked	Unchecked	Unchecked	Unchecked	Unchecked	Unchecked
1446	0	0	1	Stage 1	Intervention	3	Nsawam	0	1	1	6	4	Yes	Unchecked	Unchecked	Checked	Postnatal care	17	No	SINGLE	Senior secondary/high education	Individually	Yes	Yes	Yes	Checked	Checked	Checked	Unchecked	Checked	Checked	Unchecked	Unchecked	Checked	Checked	Unchecked		Yes	Unchecked	Unchecked	Unchecked	Unchecked	Unchecked	Checked	Unchecked	Unchecked	Unchecked	Unchecked	Unchecked
1447	0	0	1	Stage 1	Intervention	3	Nsawam	0	1	1	6	3	Yes	Unchecked	Unchecked	Checked	Postnatal care	17	No	SINGLE	Junior secondary/high education	Individually	Yes	Yes	Yes	Checked	Checked	Checked	Unchecked	Checked	Checked	Unchecked	Unchecked	Checked	Checked	Unchecked		Yes	Unchecked	Unchecked	Unchecked	Unchecked	Unchecked	Checked	Unchecked	Unchecked	Unchecked	Unchecked	Unchecked
1448	0	0	1	Stage 1	Intervention	3	Nsawam	0	1	1	1	3	Yes	Unchecked	Unchecked	Checked	Postnatal care	39	Yes	CURRENTLY MARRIED	Junior secondary/high education	Individually	Yes	Yes	Yes	Checked	Checked	Checked	Unchecked	Checked	Checked	Unchecked	Unchecked	Checked	Checked	Unchecked		Yes	Unchecked	Unchecked	Unchecked	Unchecked	Unchecked	Checked	Unchecked	Unchecked	Unchecked	Unchecked	Unchecked
1449	0	0	1	Stage 1	Intervention	3	Nsawam	0	1	4	1	3	Yes	Unchecked	Unchecked	Checked	Postnatal care	43	Yes	CURRENTLY MARRIED	Junior secondary/high education	Individually	Yes	Yes	Yes	Checked	Checked	Checked	Unchecked	Checked	Checked	Unchecked	Unchecked	Checked	Checked	Unchecked		Yes	Unchecked	Unchecked	Checked	Unchecked	Unchecked	Unchecked	Unchecked	Unchecked	Unchecked	Unchecked	Unchecked
1450	0	0	1	Stage 1	Intervention	3	Nsawam	0	1	1	1	6	Yes	Unchecked	Unchecked	Checked	Postnatal care	34	Yes	CURRENTLY MARRIED	Tertiary Education	Individually	Yes	Yes	Yes	Checked	Checked	Checked	Unchecked	Checked	Checked	Unchecked	Unchecked	Checked	Checked	Unchecked		Yes	Unchecked	Unchecked	Unchecked	Unchecked	Unchecked	Checked	Unchecked	Unchecked	Unchecked	Unchecked	Unchecked
1451	0	0	1	Stage 1	Intervention	3	Nsawam	0	1	1	6	3	Yes	Unchecked	Unchecked	Checked	Postnatal care	12	No	SINGLE	Junior secondary/high education	Individually	Yes	Yes	Yes	Checked	Checked	Checked	Unchecked	Checked	Checked	Unchecked	Unchecked	Checked	Checked	Unchecked		No	Unchecked	Unchecked	Unchecked	Unchecked	Unchecked	Unchecked	Unchecked	Unchecked	Unchecked	Unchecked	Unchecked
1452	0	0	1	Stage 1	Intervention	3	Nsawam	0	1	1	1	3	Yes	Unchecked	Unchecked	Checked	Postnatal care	27	No	COHABITATING	Junior secondary/high education	Individually	Yes	Yes	Yes	Checked	Checked	Checked	Unchecked	Checked	Checked	Unchecked	Unchecked	Checked	Checked	Unchecked		No	Unchecked	Unchecked	Unchecked	Unchecked	Unchecked	Unchecked	Unchecked	Unchecked	Unchecked	Unchecked	Unchecked
1453	0	0	1	Stage 1	Intervention	3	Nsawam	0	1	1	1	3	Yes	Unchecked	Unchecked	Checked	Postnatal care	36	No	COHABITATING	Junior secondary/high education	Individually	Yes	Yes	Yes	Checked	Checked	Checked	Unchecked	Checked	Checked	Unchecked	Unchecked	Checked	Checked	Unchecked		No	Unchecked	Unchecked	Unchecked	Unchecked	Unchecked	Unchecked	Unchecked	Unchecked	Unchecked	Unchecked	Unchecked
1454	0	0	1	Stage 1	Intervention	3	Nsawam	0	1	1	6	3	Yes	Unchecked	Unchecked	Checked	Postnatal care	20	No	SINGLE	Junior secondary/high education	Individually	Yes	Yes	Yes	Checked	Checked	Checked	Unchecked	Checked	Checked	Unchecked	Unchecked	Checked	Checked	Unchecked		Yes	Unchecked	Unchecked	Unchecked	Unchecked	Checked	Unchecked	Unchecked	Unchecked	Unchecked	Unchecked	Unchecked
1455	0	0	1	Stage 1	Intervention	3	Nsawam	1	1	4	1	3	Yes	Unchecked	Unchecked	Checked	Postnatal care	36	No	COHABITATING	Junior secondary/high education	Individually	Yes	Yes	Yes	Checked	Checked	Checked	Unchecked	Checked	Checked	Unchecked	Unchecked	Checked	Checked	Unchecked		Yes	Unchecked	Checked	Unchecked	Unchecked	Unchecked	Unchecked	Unchecked	Unchecked	Unchecked	Unchecked	Unchecked
1456	0	0	1	Stage 1	Intervention	3	Nsawam	0	1	4	1	3	Yes	Unchecked	Unchecked	Checked	Postnatal care	35	No	COHABITATING	Junior secondary/high education	Individually	Yes	Yes	Yes	Checked	Checked	Checked	Unchecked	Checked	Checked	Unchecked	Unchecked	Checked	Checked	Unchecked		Yes	Unchecked	Checked	Unchecked	Unchecked	Unchecked	Unchecked	Unchecked	Unchecked	Unchecked	Unchecked	Unchecked
1457	0	0	1	Stage 1	Intervention	3	Nsawam	0	1	1	6	3	Yes	Unchecked	Unchecked	Checked	Postnatal care	27	Yes	SINGLE	Junior secondary/high education	Individually	Yes	Yes	Yes	Checked	Checked	Checked	Unchecked	Checked	Checked	Unchecked	Unchecked	Checked	Checked	Unchecked		Yes	Checked	Unchecked	Unchecked	Unchecked	Unchecked	Unchecked	Unchecked	Unchecked	Unchecked	Unchecked	Unchecked
1458	0	0	1	Stage 1	Intervention	3	Nsawam	0	1	1	6	4	Yes	Unchecked	Unchecked	Checked	Postnatal care	19	No	SINGLE	Senior secondary/high education	Individually	Yes	Yes	Yes	Checked	Checked	Checked	Unchecked	Checked	Checked	Unchecked	Unchecked	Checked	Checked	Unchecked		Yes	Unchecked	Unchecked	Unchecked	Unchecked	Unchecked	Checked	Unchecked	Unchecked	Unchecked	Unchecked	Unchecked
1459	0	0	1	Stage 1	Intervention	3	Nsawam	0	1	1	1	3	Yes	Unchecked	Unchecked	Checked	Postnatal care	32	No	COHABITATING	Junior secondary/high education	Individually	Yes	Yes	Yes	Checked	Checked	Checked	Unchecked	Checked	Checked	Unchecked	Unchecked	Checked	Checked	Unchecked		No	Unchecked	Unchecked	Unchecked	Unchecked	Unchecked	Unchecked	Unchecked	Unchecked	Unchecked	Unchecked	Unchecked
1460	0	0	1	Stage 1	Intervention	3	Nsawam	0	1	1	1	3	Yes	Unchecked	Unchecked	Checked	Postnatal care	23	No	COHABITATING	Junior secondary/high education	Individually	Yes	Yes	Yes	Checked	Checked	Checked	Unchecked	Checked	Checked	Unchecked	Unchecked	Checked	Checked	Unchecked		Yes	Unchecked	Unchecked	Unchecked	Unchecked	Unchecked	Checked	Unchecked	Unchecked	Unchecked	Unchecked	Unchecked
1461	0	0	1	Stage 1	Intervention	3	Nsawam	0	1	1	6	2	Yes	Unchecked	Unchecked	Checked	Postnatal care	19	No	SINGLE	Primary education	Individually	Yes	Yes	Yes	Checked	Checked	Checked	Unchecked	Checked	Checked	Unchecked	Unchecked	Checked	Checked	Unchecked		Yes	Checked	Unchecked	Unchecked	Unchecked	Unchecked	Unchecked	Unchecked	Unchecked	Unchecked	Unchecked	Unchecked
1462	0	0	1	Stage 1	Intervention	3	Nsawam	0	1	1	1	3	Yes	Unchecked	Unchecked	Checked	Postnatal care	25	No	COHABITATING	Junior secondary/high education	Individually	Yes	Yes	Yes	Checked	Checked	Checked	Unchecked	Checked	Checked	Unchecked	Unchecked	Checked	Checked	Unchecked		Yes	Unchecked	Unchecked	Unchecked	Unchecked	Checked	Unchecked	Unchecked	Unchecked	Unchecked	Unchecked	Unchecked
1463	0	0	1	Stage 1	Intervention	3	Nsawam	0	1	4	1	6	Yes	Unchecked	Unchecked	Checked	Postnatal care	32	Yes	CURRENTLY MARRIED	Tertiary Education	Individually	Yes	Yes	Yes	Checked	Checked	Checked	Unchecked	Checked	Checked	Unchecked	Unchecked	Checked	Checked	Unchecked		Yes	Unchecked	Unchecked	Unchecked	Unchecked	Unchecked	Checked	Unchecked	Unchecked	Unchecked	Unchecked	Unchecked
1464	0	0	1	Stage 1	Intervention	3	Nsawam	0	1	4	1	6	Yes	Unchecked	Unchecked	Checked	Postnatal care	31	Yes	CURRENTLY MARRIED	Tertiary Education	Individually	Yes	Yes	Yes	Checked	Checked	Checked	Unchecked	Checked	Checked	Unchecked	Unchecked	Checked	Checked	Unchecked		No	Unchecked	Unchecked	Unchecked	Unchecked	Unchecked	Unchecked	Unchecked	Unchecked	Unchecked	Unchecked	Unchecked
1465	0	0	1	Stage 1	Intervention	3	Nsawam	0	1	4	1	4	Yes	Unchecked	Unchecked	Checked	Postnatal care	28	No	COHABITATING	Senior secondary/high education	Individually	Yes	Yes	Yes	Checked	Checked	Checked	Unchecked	Checked	Checked	Unchecked	Unchecked	Checked	Checked	Unchecked		Yes	Checked	Unchecked	Unchecked	Unchecked	Unchecked	Unchecked	Unchecked	Unchecked	Unchecked	Unchecked	Unchecked
1466	0	0	1	Stage 1	Intervention	3	Nsawam	0	1	4	1	3	Yes	Unchecked	Unchecked	Checked	Postnatal care	25	Yes	CURRENTLY MARRIED	Junior secondary/high education	Individually	Yes	Yes	Yes	Checked	Checked	Checked	Unchecked	Checked	Checked	Unchecked	Unchecked	Checked	Checked	Unchecked		No	Unchecked	Unchecked	Unchecked	Unchecked	Unchecked	Unchecked	Unchecked	Unchecked	Unchecked	Unchecked	Unchecked
1467	0	0	1	Stage 1	Intervention	3	Nsawam	0	1	4	1	3	Yes	Unchecked	Unchecked	Checked	Postnatal care	37	Yes	CURRENTLY MARRIED	Junior secondary/high education	Individually	Yes	Yes	Yes	Checked	Checked	Checked	Unchecked	Checked	Checked	Unchecked	Unchecked	Checked	Checked	Unchecked		Yes	Unchecked	Unchecked	Unchecked	Unchecked	Unchecked	Checked	Unchecked	Unchecked	Unchecked	Unchecked	Unchecked
1468	0	0	1	Stage 1	Intervention	3	Nsawam	0	1	4	1	3	Yes	Unchecked	Unchecked	Checked	Postnatal care	34	Yes	CURRENTLY MARRIED	Junior secondary/high education	Individually	Yes	Yes	Yes	Checked	Checked	Checked	Unchecked	Checked	Checked	Unchecked	Unchecked	Checked	Checked	Unchecked		Yes	Unchecked	Unchecked	Unchecked	Unchecked	Checked	Unchecked	Unchecked	Unchecked	Unchecked	Unchecked	Unchecked
1469	0	0	1	Stage 1	Intervention	3	Nsawam	0	1	4	1	3	Yes	Unchecked	Unchecked	Checked	Postnatal care	33	Yes	CURRENTLY MARRIED	Junior secondary/high education	Individually	Yes	Yes	Yes	Checked	Checked	Checked	Unchecked	Checked	Checked	Unchecked	Unchecked	Checked	Checked	Unchecked		Yes	Checked	Unchecked	Unchecked	Unchecked	Unchecked	Unchecked	Unchecked	Unchecked	Unchecked	Unchecked	Unchecked
1470	0	0	1	Stage 1	Intervention	3	Nsawam	0	1	1	1	3	Yes	Unchecked	Unchecked	Checked	Postnatal care	23	Yes	CURRENTLY MARRIED	Junior secondary/high education	Individually	Yes	Yes	Yes	Checked	Checked	Checked	Unchecked	Checked	Checked	Unchecked	Unchecked	Checked	Checked	Unchecked		No	Unchecked	Unchecked	Unchecked	Unchecked	Unchecked	Unchecked	Unchecked	Unchecked	Unchecked	Unchecked	Unchecked
1471	0	0	1	Stage 1	Intervention	3	Nsawam	0	1	1	1	3	Yes	Unchecked	Unchecked	Checked	Postnatal care	36	No	COHABITATING	Junior secondary/high education	Individually	Yes	Yes	Yes	Checked	Checked	Checked	Unchecked	Checked	Checked	Unchecked	Unchecked	Checked	Checked	Unchecked		No	Unchecked	Unchecked	Unchecked	Unchecked	Unchecked	Unchecked	Unchecked	Unchecked	Unchecked	Unchecked	Unchecked
1472	0	0	1	Stage 1	Intervention	3	Nsawam	0	1	1	1	3	Yes	Unchecked	Unchecked	Checked	Postnatal care	23	No	COHABITATING	Junior secondary/high education	Individually	Yes	Yes	Yes	Checked	Checked	Checked	Unchecked	Checked	Checked	Unchecked	Unchecked	Checked	Checked	Unchecked		No	Unchecked	Unchecked	Unchecked	Unchecked	Unchecked	Unchecked	Unchecked	Unchecked	Unchecked	Unchecked	Unchecked
1473	0	0	1	Stage 1	Intervention	3	Nsawam	0	1	1	1	3	Yes	Unchecked	Unchecked	Checked	Postnatal care	30	No	COHABITATING	Junior secondary/high education	Individually	Yes	Yes	Yes	Checked	Checked	Checked	Unchecked	Checked	Checked	Unchecked	Unchecked	Checked	Checked	Unchecked		Yes	Unchecked	Unchecked	Unchecked	Unchecked	Checked	Unchecked	Unchecked	Unchecked	Unchecked	Unchecked	Unchecked
1474	0	0	1	Stage 1	Intervention	3	Nsawam	0	1	1	1	3	Yes	Unchecked	Unchecked	Checked	Postnatal care	40	Yes	CURRENTLY MARRIED	Junior secondary/high education	Individually	Yes	Yes	Yes	Checked	Checked	Checked	Unchecked	Checked	Checked	Unchecked	Unchecked	Checked	Checked	Unchecked		Yes	Unchecked	Checked	Unchecked	Unchecked	Unchecked	Unchecked	Unchecked	Unchecked	Unchecked	Unchecked	Unchecked
1475	0	0	1	Stage 1	Intervention	3	Nsawam	0	1	1	1	4	Yes	Unchecked	Unchecked	Checked	Postnatal care	29	Yes	CURRENTLY MARRIED	Senior secondary/high education	Individually	Yes	Yes	Yes	Checked	Checked	Checked	Unchecked	Checked	Checked	Unchecked	Unchecked	Checked	Checked	Unchecked		Yes	Unchecked	Checked	Unchecked	Unchecked	Unchecked	Unchecked	Unchecked	Unchecked	Unchecked	Unchecked	Unchecked
1476	0	0	1	Stage 1	Intervention	3	Nsawam	1	1	1	1	3	Yes	Unchecked	Unchecked	Checked	Postnatal care	27	No	COHABITATING	Junior secondary/high education	Individually	Yes	Yes	Yes	Checked	Checked	Checked	Unchecked	Checked	Checked	Unchecked	Unchecked	Checked	Checked	Unchecked		Yes	Unchecked	Unchecked	Unchecked	Unchecked	Unchecked	Checked	Unchecked	Unchecked	Unchecked	Unchecked	Unchecked
1477	0	0	1	Stage 1	Intervention	3	Nsawam	0	1	1	1	3	Yes	Unchecked	Unchecked	Checked	Postnatal care	27	No	COHABITATING	Junior secondary/high education	Individually	Yes	Yes	Yes	Checked	Checked	Checked	Unchecked	Checked	Checked	Unchecked	Unchecked	Checked	Checked	Unchecked		No	Unchecked	Unchecked	Unchecked	Unchecked	Unchecked	Unchecked	Unchecked	Unchecked	Unchecked	Unchecked	Unchecked
1478	0	0	1	Stage 1	Intervention	3	Nsawam	0	1	1	6	3	Yes	Unchecked	Unchecked	Checked	Postnatal care	23	No	SINGLE	Junior secondary/high education	Individually	Yes	Yes	Yes	Checked	Checked	Checked	Unchecked	Checked	Checked	Unchecked	Unchecked	Checked	Checked	Unchecked		Yes	Checked	Unchecked	Unchecked	Unchecked	Unchecked	Unchecked	Unchecked	Unchecked	Unchecked	Unchecked	Unchecked
1479	0	0	1	Stage 1	Intervention	3	Nsawam	0	1	4	6	4	Yes	Unchecked	Unchecked	Checked	Postnatal care	25	No	SINGLE	Senior secondary/high education	Individually	Yes	Yes	Yes	Checked	Checked	Checked	Unchecked	Checked	Checked	Unchecked	Unchecked	Checked	Checked	Unchecked		Yes	Unchecked	Unchecked	Unchecked	Unchecked	Unchecked	Checked	Unchecked	Unchecked	Unchecked	Unchecked	Unchecked
1480	0	0	1	Stage 1	Intervention	3	Nsawam	0	1	4	1	3	Yes	Unchecked	Unchecked	Checked	Postnatal care	30	Yes	CURRENTLY MARRIED	Junior secondary/high education	Individually	Yes	Yes	Yes	Checked	Checked	Checked	Unchecked	Checked	Checked	Unchecked	Unchecked	Checked	Checked	Unchecked		No	Unchecked	Unchecked	Unchecked	Unchecked	Unchecked	Unchecked	Unchecked	Unchecked	Unchecked	Unchecked	Unchecked
1481	0	0	1	Stage 1	Intervention	3	Nsawam	0	1	4	1	3	Yes	Unchecked	Unchecked	Checked	Postnatal care	35	Yes	CURRENTLY MARRIED	Junior secondary/high education	Individually	Yes	Yes	Yes	Checked	Checked	Checked	Unchecked	Checked	Checked	Unchecked	Unchecked	Checked	Checked	Unchecked		Yes	Unchecked	Checked	Unchecked	Unchecked	Unchecked	Unchecked	Unchecked	Unchecked	Unchecked	Unchecked	Unchecked
1482	0	0	1	Stage 1	Intervention	3	Nsawam	0	1	4	6	3	Yes	Unchecked	Unchecked	Checked	Postnatal care	16	No	SINGLE	Junior secondary/high education	Individually	Yes	Yes	Yes	Checked	Checked	Checked	Unchecked	Checked	Checked	Unchecked	Unchecked	Checked	Checked	Unchecked		Yes	Unchecked	Unchecked	Unchecked	Unchecked	Unchecked	Checked	Unchecked	Unchecked	Unchecked	Unchecked	Unchecked
1483	0	0	1	Stage 1	Intervention	3	Nsawam	2	1	4	1	6	Yes	Unchecked	Unchecked	Checked	Postnatal care	35	No	COHABITATING	Tertiary Education	Individually	Yes	Yes	Yes	Checked	Checked	Checked	Unchecked	Checked	Checked	Unchecked	Unchecked	Checked	Checked	Unchecked		No	Unchecked	Unchecked	Unchecked	Unchecked	Unchecked	Unchecked	Unchecked	Unchecked	Unchecked	Unchecked	Unchecked
1484	0	0	1	Stage 1	Intervention	3	Nsawam	0	1	4	6	6	Yes	Unchecked	Unchecked	Checked	Postnatal care	28	No	SINGLE	Tertiary Education	Individually	Yes	Yes	Yes	Checked	Checked	Checked	Unchecked	Checked	Checked	Unchecked	Unchecked	Checked	Checked	Unchecked		Yes	Checked	Unchecked	Unchecked	Unchecked	Unchecked	Unchecked	Unchecked	Unchecked	Unchecked	Unchecked	Unchecked
1485	0	0	1	Stage 1	Intervention	3	Nsawam	0	1	4	1	2	Yes	Unchecked	Unchecked	Checked	Postnatal care	30	Yes	CURRENTLY MARRIED	Primary education	Individually	Yes	Yes	Yes	Checked	Checked	Checked	Unchecked	Checked	Checked	Unchecked	Unchecked	Checked	Checked	Unchecked		Yes	Checked	Unchecked	Unchecked	Unchecked	Unchecked	Unchecked	Unchecked	Unchecked	Unchecked	Unchecked	Unchecked
1486	0	0	1	Stage 1	Intervention	3	Nsawam	0	1	4	1	6	Yes	Unchecked	Unchecked	Checked	Postnatal care	28	Yes	CURRENTLY MARRIED	Tertiary Education	Individually	Yes	Yes	Yes	Checked	Checked	Checked	Unchecked	Checked	Checked	Unchecked	Unchecked	Checked	Checked	Unchecked		No	Unchecked	Unchecked	Unchecked	Unchecked	Unchecked	Unchecked	Unchecked	Unchecked	Unchecked	Unchecked	Unchecked
1487	0	0	1	Stage 1	Intervention	3	Nsawam	0	1	4	6	4	Yes	Unchecked	Unchecked	Checked	Postnatal care	20	No	SINGLE	Senior secondary/high education	Individually	Yes	Yes	Yes	Checked	Checked	Checked	Unchecked	Checked	Checked	Unchecked	Unchecked	Checked	Checked	Unchecked		No	Unchecked	Unchecked	Unchecked	Unchecked	Unchecked	Unchecked	Unchecked	Unchecked	Unchecked	Unchecked	Unchecked
1488	0	0	1	Stage 1	Intervention	3	Nsawam	0	1	4	1	6	Yes	Unchecked	Unchecked	Checked	Postnatal care	37	Yes	CURRENTLY MARRIED	Tertiary Education	Individually	Yes	Yes	Yes	Checked	Checked	Checked	Unchecked	Checked	Checked	Unchecked	Unchecked	Checked	Checked	Unchecked		Yes	Unchecked	Checked	Unchecked	Unchecked	Unchecked	Unchecked	Unchecked	Unchecked	Unchecked	Unchecked	Unchecked
1489	0	0	1	Stage 1	Intervention	3	Nsawam	0	1	4	1	4	Yes	Unchecked	Unchecked	Checked	Postnatal care	29	No	COHABITATING	Senior secondary/high education	Individually	Yes	Yes	Yes	Checked	Checked	Checked	Unchecked	Checked	Checked	Unchecked	Unchecked	Checked	Checked	Unchecked		No	Unchecked	Unchecked	Unchecked	Unchecked	Unchecked	Unchecked	Unchecked	Unchecked	Unchecked	Unchecked	Unchecked
1490	0	0	1	Stage 1	Intervention	3	Nsawam	0	1	1	1	3	Yes	Unchecked	Unchecked	Checked	Postnatal care	43	No	COHABITATING	Junior secondary/high education	Individually	Yes	Yes	Yes	Checked	Checked	Checked	Unchecked	Checked	Checked	Unchecked	Unchecked	Checked	Checked	Unchecked		Yes	Unchecked	Unchecked	Unchecked	Unchecked	Unchecked	Checked	Unchecked	Unchecked	Unchecked	Unchecked	Unchecked
1491	0	0	1	Stage 1	Intervention	3	Nsawam	0	1	4	1	4	Yes	Unchecked	Unchecked	Checked	Postnatal care	27	No	COHABITATING	Senior secondary/high education	Individually	Yes	Yes	Yes	Checked	Checked	Checked	Unchecked	Checked	Checked	Unchecked	Unchecked	Checked	Checked	Unchecked		No	Unchecked	Unchecked	Unchecked	Unchecked	Unchecked	Unchecked	Unchecked	Unchecked	Unchecked	Unchecked	Unchecked
1492	0	0	1	Stage 1	Intervention	3	Nsawam	0	1	4	1	3	Yes	Unchecked	Unchecked	Checked	Postnatal care	28	Yes	CURRENTLY MARRIED	Junior secondary/high education	Individually	Yes	Yes	Yes	Checked	Checked	Checked	Unchecked	Checked	Checked	Unchecked	Unchecked	Checked	Checked	Unchecked		No	Unchecked	Unchecked	Unchecked	Unchecked	Unchecked	Unchecked	Unchecked	Unchecked	Unchecked	Unchecked	Unchecked
1493	0	0	1	Stage 1	Intervention	3	Nsawam	0	1	4	1	3	Yes	Unchecked	Unchecked	Checked	Postnatal care	37	Yes	CURRENTLY MARRIED	Junior secondary/high education	Individually	Yes	Yes	Yes	Checked	Checked	Checked	Unchecked	Checked	Checked	Unchecked	Unchecked	Checked	Checked	Unchecked		Yes	Unchecked	Checked	Unchecked	Unchecked	Unchecked	Unchecked	Unchecked	Unchecked	Unchecked	Unchecked	Unchecked
1494	0	0	1	Stage 1	Intervention	3	Nsawam	1	1	4	1	3	Yes	Unchecked	Unchecked	Checked	Postnatal care	36	Yes	CURRENTLY MARRIED	Junior secondary/high education	Individually	Yes	Yes	Yes	Checked	Checked	Checked	Unchecked	Checked	Checked	Unchecked	Unchecked	Checked	Checked	Unchecked		Yes	Unchecked	Checked	Unchecked	Unchecked	Unchecked	Unchecked	Unchecked	Unchecked	Unchecked	Unchecked	Unchecked
1495	0	0	1	Stage 1	Intervention	3	Nsawam	0	1	1	6	4	Yes	Unchecked	Unchecked	Checked	Postnatal care	21	No	SINGLE	Senior secondary/high education	Individually	Yes	Yes	Yes	Checked	Checked	Checked	Unchecked	Checked	Checked	Unchecked	Unchecked	Checked	Checked	Unchecked		Yes	Unchecked	Unchecked	Unchecked	Unchecked	Checked	Unchecked	Unchecked	Unchecked	Unchecked	Unchecked	Unchecked
1496	0	0	1	Stage 1	Intervention	3	Nsawam	0	1	1	6	6	Yes	Unchecked	Unchecked	Checked	Postnatal care	25	No	SINGLE	Tertiary Education	Individually	Yes	Yes	Yes	Checked	Checked	Checked	Unchecked	Checked	Checked	Unchecked	Unchecked	Checked	Checked	Unchecked		No	Unchecked	Unchecked	Unchecked	Unchecked	Unchecked	Unchecked	Unchecked	Unchecked	Unchecked	Unchecked	Unchecked
1497	0	0	1	Stage 1	Intervention	3	Nsawam	0	1	1	1	4	Yes	Unchecked	Unchecked	Checked	Postnatal care	26	No	COHABITATING	Senior secondary/high education	Individually	Yes	Yes	Yes	Checked	Checked	Checked	Unchecked	Checked	Checked	Unchecked	Unchecked	Checked	Checked	Unchecked		No	Unchecked	Unchecked	Unchecked	Unchecked	Unchecked	Unchecked	Unchecked	Unchecked	Unchecked	Unchecked	Unchecked
1498	0	0	1	Stage 1	Intervention	3	Nsawam	0	1	1	6	3	Yes	Unchecked	Unchecked	Checked	Postnatal care	21	No	SINGLE	Junior secondary/high education	Individually	Yes	Yes	Yes	Checked	Checked	Checked	Unchecked	Checked	Checked	Unchecked	Unchecked	Checked	Checked	Unchecked		No	Unchecked	Unchecked	Unchecked	Unchecked	Unchecked	Unchecked	Unchecked	Unchecked	Unchecked	Unchecked	Unchecked
1499	0	0	1	Stage 1	Intervention	3	Nsawam	0	1	1	1	3	Yes	Unchecked	Unchecked	Checked	Postnatal care	34	Yes	CURRENTLY MARRIED	Junior secondary/high education	Individually	Yes	Yes	Yes	Checked	Checked	Checked	Unchecked	Checked	Checked	Unchecked	Unchecked	Checked	Checked	Unchecked		No	Unchecked	Unchecked	Unchecked	Unchecked	Unchecked	Unchecked	Unchecked	Unchecked	Unchecked	Unchecked	Unchecked
1500	0	0	1	Stage 1	Intervention	3	Nsawam	0	1	4	1	3	Yes	Unchecked	Unchecked	Checked	Postnatal care	22	No	COHABITATING	Junior secondary/high education	Individually	Yes	Yes	Yes	Checked	Checked	Checked	Unchecked	Checked	Checked	Unchecked	Unchecked	Checked	Checked	Unchecked		No	Unchecked	Unchecked	Unchecked	Unchecked	Unchecked	Unchecked	Unchecked	Unchecked	Unchecked	Unchecked	Unchecked
1501	0	0	1	Stage 1	Intervention	3	Nsawam	0	1	4	1	3	Yes	Unchecked	Unchecked	Checked	Postnatal care	33	Yes	CURRENTLY MARRIED	Junior secondary/high education	Individually	Yes	Yes	Yes	Checked	Checked	Checked	Unchecked	Checked	Checked	Unchecked	Unchecked	Checked	Checked	Unchecked		No	Unchecked	Unchecked	Unchecked	Unchecked	Unchecked	Unchecked	Unchecked	Unchecked	Unchecked	Unchecked	Unchecked
1502	0	0	1	Stage 1	Intervention	3	Nsawam	0	1	4	6	3	Yes	Unchecked	Unchecked	Checked	Postnatal care	32	No	SINGLE	Junior secondary/high education	Individually	Yes	Yes	Yes	Checked	Checked	Checked	Unchecked	Checked	Checked	Unchecked	Unchecked	Checked	Checked	Unchecked		Yes	Unchecked	Unchecked	Unchecked	Unchecked	Checked	Unchecked	Unchecked	Unchecked	Unchecked	Unchecked	Unchecked
1503	0	0	1	Stage 1	Intervention	3	Nsawam	0	1	4	1	3	Yes	Unchecked	Unchecked	Checked	Postnatal care	23	No	COHABITATING	Junior secondary/high education	Individually	Yes	Yes	Yes	Checked	Checked	Checked	Unchecked	Checked	Checked	Unchecked	Unchecked	Checked	Checked	Unchecked		No	Unchecked	Unchecked	Unchecked	Unchecked	Unchecked	Unchecked	Unchecked	Unchecked	Unchecked	Unchecked	Unchecked
1504	0	0	1	Stage 1	Intervention	3	Nsawam	0	1	4	6	2	Yes	Unchecked	Unchecked	Checked	Postnatal care	45	No	SINGLE	Primary education	Individually	Yes	Yes	Yes	Checked	Checked	Checked	Unchecked	Checked	Checked	Unchecked	Unchecked	Checked	Checked	Unchecked		Yes	Unchecked	Checked	Unchecked	Unchecked	Unchecked	Unchecked	Unchecked	Unchecked	Unchecked	Unchecked	Unchecked
1505	0	0	1	Stage 1	Intervention	3	Nsawam	0	1	4	1	2	Yes	Unchecked	Unchecked	Checked	Postnatal care	32	No	COHABITATING	Primary education	Individually	Yes	Yes	Yes	Checked	Checked	Checked	Unchecked	Checked	Checked	Unchecked	Unchecked	Checked	Checked	Unchecked		Yes	Unchecked	Checked	Unchecked	Unchecked	Unchecked	Unchecked	Unchecked	Unchecked	Unchecked	Unchecked	Unchecked
1506	0	0	1	Stage 1	Intervention	3	Nsawam	0	1	1	1	3	Yes	Unchecked	Unchecked	Checked	Postnatal care	33	Yes	CURRENTLY MARRIED	Junior secondary/high education	Individually	Yes	Yes	Yes	Checked	Checked	Checked	Unchecked	Checked	Checked	Unchecked	Unchecked	Checked	Checked	Unchecked		No	Unchecked	Unchecked	Unchecked	Unchecked	Unchecked	Unchecked	Unchecked	Unchecked	Unchecked	Unchecked	Unchecked
1507	0	0	1	Stage 1	Intervention	3	Nsawam	0	1	1	1	3	Yes	Unchecked	Unchecked	Checked	Postnatal care	33	No	COHABITATING	Junior secondary/high education	Individually	Yes	Yes	Yes	Checked	Checked	Checked	Unchecked	Checked	Checked	Unchecked	Unchecked	Checked	Checked	Unchecked		No	Unchecked	Unchecked	Unchecked	Unchecked	Unchecked	Unchecked	Unchecked	Unchecked	Unchecked	Unchecked	Unchecked
1508	0	0	1	Stage 1	Intervention	3	Nsawam	0	1	1	1	2	Yes	Unchecked	Unchecked	Checked	Postnatal care	41	Yes	CURRENTLY MARRIED	Primary education	Individually	Yes	Yes	Yes	Checked	Checked	Checked	Unchecked	Checked	Checked	Unchecked	Unchecked	Checked	Checked	Unchecked		No	Unchecked	Unchecked	Unchecked	Unchecked	Unchecked	Unchecked	Unchecked	Unchecked	Unchecked	Unchecked	Unchecked
1509	0	0	1	Stage 1	Intervention	3	Nsawam	0	1	1	6	3	Yes	Unchecked	Unchecked	Checked	Postnatal care	17	No	SINGLE	Junior secondary/high education	Individually	Yes	Yes	Yes	Checked	Checked	Checked	Unchecked	Checked	Checked	Unchecked	Unchecked	Checked	Checked	Unchecked		Yes	Unchecked	Unchecked	Unchecked	Unchecked	Checked	Unchecked	Unchecked	Unchecked	Unchecked	Unchecked	Unchecked
1510	0	0	1	Stage 1	Intervention	3	Nsawam	0	1	1	1	1	Yes	Unchecked	Unchecked	Checked	Postnatal care	30	Yes	CURRENTLY MARRIED	No education	Individually	Yes	Yes	Yes	Checked	Checked	Checked	Unchecked	Checked	Checked	Unchecked	Unchecked	Checked	Checked	Unchecked		No	Unchecked	Unchecked	Unchecked	Unchecked	Unchecked	Unchecked	Unchecked	Unchecked	Unchecked	Unchecked	Unchecked
1511	0	0	1	Stage 1	Intervention	3	Nsawam	0	1	1	1	3	Yes	Unchecked	Unchecked	Checked	Postnatal care	31	Yes	CURRENTLY MARRIED	Junior secondary/high education	Individually	Yes	Yes	Yes	Checked	Checked	Checked	Unchecked	Checked	Checked	Unchecked	Unchecked	Checked	Checked	Unchecked		No	Unchecked	Unchecked	Unchecked	Unchecked	Unchecked	Unchecked	Unchecked	Unchecked	Unchecked	Unchecked	Unchecked
1512	0	0	1	Stage 1	Intervention	3	Nsawam	0	1	1	6	3	Yes	Unchecked	Unchecked	Checked	Postnatal care	28	No	SINGLE	Junior secondary/high education	Individually	Yes	Yes	Yes	Checked	Checked	Checked	Unchecked	Checked	Checked	Unchecked	Unchecked	Checked	Checked	Unchecked		No	Unchecked	Unchecked	Unchecked	Unchecked	Unchecked	Unchecked	Unchecked	Unchecked	Unchecked	Unchecked	Unchecked
1513	0	0	1	Stage 1	Intervention	3	Nsawam	0	1	1	6	4	Yes	Unchecked	Unchecked	Checked	Postnatal care	37	No	SINGLE	Senior secondary/high education	Individually	Yes	Yes	Yes	Checked	Checked	Checked	Unchecked	Checked	Checked	Unchecked	Unchecked	Checked	Checked	Unchecked		Yes	Unchecked	Unchecked	Unchecked	Unchecked	Unchecked	Checked	Unchecked	Unchecked	Unchecked	Unchecked	Unchecked
1514	0	0	1	Stage 1	Intervention	3	Nsawam	0	1	1	1	4	Yes	Unchecked	Unchecked	Checked	Postnatal care	27	Yes	CURRENTLY MARRIED	Senior secondary/high education	Individually	Yes	Yes	Yes	Checked	Checked	Checked	Unchecked	Checked	Checked	Unchecked	Unchecked	Checked	Checked	Unchecked		Yes	Checked	Unchecked	Unchecked	Unchecked	Unchecked	Unchecked	Unchecked	Unchecked	Unchecked	Unchecked	Unchecked
1515	0	0	1	Stage 1	Intervention	3	Nsawam	0	1	1	1	3	Yes	Unchecked	Unchecked	Checked	Postnatal care	27	No	COHABITATING	Junior secondary/high education	Individually	Yes	Yes	Yes	Checked	Checked	Checked	Unchecked	Checked	Checked	Unchecked	Unchecked	Checked	Checked	Unchecked		Yes	Unchecked	Unchecked	Unchecked	Unchecked	Checked	Unchecked	Unchecked	Unchecked	Unchecked	Unchecked	Unchecked
1516	0	0	1	Stage 1	Intervention	3	Nsawam	0	1	1	6	3	Yes	Unchecked	Unchecked	Checked	Postnatal care	32	No	SINGLE	Junior secondary/high education	Individually	Yes	Yes	Yes	Checked	Checked	Checked	Unchecked	Checked	Checked	Unchecked	Unchecked	Checked	Checked	Unchecked		No	Unchecked	Unchecked	Unchecked	Unchecked	Unchecked	Unchecked	Unchecked	Unchecked	Unchecked	Unchecked	Unchecked
1517	0	0	1	Stage 1	Intervention	3	Nsawam	0	1	1	1	3	Yes	Unchecked	Unchecked	Checked	Postnatal care	37	Yes	CURRENTLY MARRIED	Junior secondary/high education	Individually	Yes	Yes	Yes	Checked	Checked	Checked	Unchecked	Checked	Checked	Unchecked	Unchecked	Checked	Checked	Unchecked		Yes	Unchecked	Unchecked	Unchecked	Unchecked	Unchecked	Checked	Unchecked	Unchecked	Unchecked	Unchecked	Unchecked
1518	0	0	1	Stage 1	Intervention	3	Nsawam	0	1	4	1	6	Yes	Unchecked	Unchecked	Checked	Postnatal care	35	Yes	CURRENTLY MARRIED	Tertiary Education	Individually	Yes	Yes	Yes	Checked	Checked	Checked	Unchecked	Checked	Checked	Unchecked	Unchecked	Checked	Checked	Unchecked		Yes	Unchecked	Unchecked	Unchecked	Unchecked	Unchecked	Unchecked	Unchecked	Unchecked	Unchecked	Checked	Unchecked
1519	0	0	1	Stage 1	Intervention	3	Nsawam	0	1	4	1	4	Yes	Unchecked	Unchecked	Checked	Postnatal care	31	Yes	CURRENTLY MARRIED	Senior secondary/high education	Individually	Yes	Yes	Yes	Checked	Checked	Checked	Unchecked	Checked	Checked	Unchecked	Unchecked	Checked	Checked	Unchecked		Yes	Unchecked	Checked	Unchecked	Unchecked	Unchecked	Unchecked	Unchecked	Unchecked	Unchecked	Unchecked	Unchecked
1520	0	0	1	Stage 1	Intervention	3	Nsawam	0	1	4	1	2	Yes	Unchecked	Unchecked	Checked	Postnatal care	33	No	COHABITATING	Primary education	Individually	Yes	Yes	Yes	Checked	Checked	Checked	Unchecked	Checked	Checked	Unchecked	Unchecked	Checked	Checked	Unchecked		No	Unchecked	Unchecked	Unchecked	Unchecked	Unchecked	Unchecked	Unchecked	Unchecked	Unchecked	Unchecked	Unchecked
1521	0	0	1	Stage 1	Intervention	3	Nsawam	0	1	4	1	3	Yes	Unchecked	Unchecked	Checked	Postnatal care	32	Yes	CURRENTLY MARRIED	Junior secondary/high education	Individually	Yes	Yes	Yes	Checked	Checked	Checked	Unchecked	Checked	Checked	Unchecked	Unchecked	Checked	Checked	Unchecked		Yes	Unchecked	Unchecked	Unchecked	Unchecked	Unchecked	Unchecked	Unchecked	Unchecked	Unchecked	Checked	Unchecked
1522	0	0	1	Stage 1	Intervention	3	Nsawam	0	1	4	1	4	Yes	Unchecked	Unchecked	Checked	Postnatal care	32	Yes	CURRENTLY MARRIED	Senior secondary/high education	Individually	Yes	Yes	Yes	Checked	Checked	Checked	Unchecked	Checked	Checked	Unchecked	Unchecked	Checked	Checked	Unchecked		Yes	Unchecked	Checked	Unchecked	Unchecked	Unchecked	Unchecked	Unchecked	Unchecked	Unchecked	Checked	Unchecked
1523	0	0	1	Stage 1	Intervention	3	Nsawam	0	1	4	1	4	Yes	Unchecked	Unchecked	Checked	Postnatal care	19	No	COHABITATING	Senior secondary/high education	Individually	Yes	Yes	Yes	Checked	Checked	Checked	Unchecked	Checked	Checked	Unchecked	Unchecked	Checked	Checked	Unchecked		Yes	Unchecked	Unchecked	Unchecked	Unchecked	Unchecked	Unchecked	Unchecked	Unchecked	Unchecked	Checked	Unchecked
1524	0	0	1	Stage 1	Intervention	3	Nsawam	0	1	4	1	3	Yes	Unchecked	Unchecked	Checked	Postnatal care	22	No	COHABITATING	Junior secondary/high education	Individually	Yes	Yes	Yes	Checked	Checked	Checked	Unchecked	Checked	Checked	Unchecked	Unchecked	Checked	Checked	Unchecked		Yes	Unchecked	Unchecked	Unchecked	Unchecked	Unchecked	Unchecked	Unchecked	Unchecked	Unchecked	Checked	Unchecked
1525	0	0	1	Stage 1	Intervention	3	Nsawam	0	1	1	1	4	Yes	Unchecked	Unchecked	Checked	Postnatal care	41	Yes	CURRENTLY MARRIED	Senior secondary/high education	Individually	Yes	Yes	Yes	Checked	Checked	Checked	Unchecked	Checked	Checked	Unchecked	Unchecked	Checked	Checked	Unchecked		No	Unchecked	Unchecked	Unchecked	Unchecked	Unchecked	Unchecked	Unchecked	Unchecked	Unchecked	Unchecked	Unchecked
1526	0	0	1	Stage 1	Intervention	3	Nsawam	0	1	1	6	3	Yes	Unchecked	Unchecked	Checked	Postnatal care	25	No	SINGLE	Junior secondary/high education	Individually	Yes	Yes	Yes	Checked	Checked	Checked	Unchecked	Checked	Checked	Unchecked	Unchecked	Checked	Checked	Unchecked		No	Unchecked	Unchecked	Unchecked	Unchecked	Unchecked	Unchecked	Unchecked	Unchecked	Unchecked	Unchecked	Unchecked
1527	0	0	1	Stage 1	Intervention	3	Nsawam	0	1	1	1	3	Yes	Unchecked	Unchecked	Checked	Postnatal care	19	No	COHABITATING	Junior secondary/high education	Individually	Yes	Yes	Yes	Checked	Checked	Checked	Unchecked	Checked	Checked	Unchecked	Unchecked	Checked	Checked	Unchecked		Yes	Unchecked	Unchecked	Unchecked	Unchecked	Checked	Unchecked	Unchecked	Unchecked	Unchecked	Unchecked	Unchecked
1528	0	0	1	Stage 1	Intervention	3	Nsawam	0	1	1	6	3	Yes	Unchecked	Unchecked	Checked	Postnatal care	22	No	SINGLE	Junior secondary/high education	Individually	Yes	Yes	Yes	Checked	Checked	Checked	Unchecked	Checked	Checked	Unchecked	Unchecked	Checked	Checked	Unchecked		No	Unchecked	Unchecked	Unchecked	Unchecked	Unchecked	Unchecked	Unchecked	Unchecked	Unchecked	Unchecked	Unchecked
1529	1	0	0	Stage 1	Control	2	Maamobi	1	0	1	1	3	Yes	Checked	Unchecked	Unchecked	Postnatal care	35	Yes	CURRENTLY MARRIED	Junior secondary/high education	With a group of clients	Yes	Yes	Yes	Checked	Unchecked	Checked	Unchecked	Checked	Checked	Unchecked	Unchecked	Checked	Unchecked	Unchecked		No	Unchecked	Unchecked	Unchecked	Unchecked	Unchecked	Unchecked	Unchecked	Unchecked	Unchecked	Unchecked	Unchecked
1530	1	0	0	Stage 1	Control	2	Maamobi	1	0	1	1	3	Yes	Checked	Unchecked	Unchecked	Postnatal care	26	Yes	CURRENTLY MARRIED	Junior secondary/high education	With a group of clients	Yes	Yes	Yes	Checked	Unchecked	Checked	Unchecked	Checked	Checked	Unchecked	Unchecked	Checked	Unchecked	Unchecked		No	Unchecked	Unchecked	Unchecked	Unchecked	Unchecked	Unchecked	Unchecked	Unchecked	Unchecked	Unchecked	Unchecked
1531	1	0	0	Stage 1	Control	2	Maamobi	0	0	1	1	3	Yes	Checked	Unchecked	Unchecked	Postnatal care	32	No	COHABITATING	Junior secondary/high education	With a group of clients	Yes	Yes	Yes	Checked	Unchecked	Checked	Unchecked	Checked	Checked	Unchecked	Unchecked	Checked	Unchecked	Unchecked		Yes	Unchecked	Unchecked	Unchecked	Unchecked	Unchecked	Unchecked	Unchecked	Unchecked	Unchecked	Unchecked	Checked
1532	1	0	0	Stage 1	Control	2	Maamobi	2	0	1	1	1	Yes	Checked	Unchecked	Unchecked	Postnatal care	36	No	COHABITATING	No education	With a group of clients	Yes	Yes	Yes	Checked	Unchecked	Checked	Unchecked	Checked	Checked	Unchecked	Unchecked	Checked	Unchecked	Unchecked		No	Unchecked	Unchecked	Unchecked	Unchecked	Unchecked	Unchecked	Unchecked	Unchecked	Unchecked	Unchecked	Unchecked
1533	1	0	0	Stage 1	Control	2	Maamobi	0	0	1	1	6	Yes	Checked	Unchecked	Unchecked	Postnatal care	28	Yes	CURRENTLY MARRIED	Tertiary Education	With a group of clients	Yes	Yes	Yes	Checked	Unchecked	Checked	Unchecked	Checked	Checked	Unchecked	Unchecked	Checked	Unchecked	Unchecked		No	Unchecked	Unchecked	Unchecked	Unchecked	Unchecked	Unchecked	Unchecked	Unchecked	Unchecked	Unchecked	Unchecked
1534	1	0	0	Stage 1	Control	2	Maamobi	0	0	1	1	4	Yes	Checked	Unchecked	Unchecked	Postnatal care	23	Yes	CURRENTLY MARRIED	Senior secondary/high education	With a group of clients	Yes	Yes	Yes	Checked	Unchecked	Checked	Unchecked	Checked	Checked	Unchecked	Unchecked	Checked	Unchecked	Unchecked		Yes	Checked	Unchecked	Unchecked	Unchecked	Unchecked	Unchecked	Unchecked	Unchecked	Unchecked	Unchecked	Unchecked
1535	1	0	0	Stage 1	Control	2	Maamobi	0	0	1	1	4	Yes	Checked	Unchecked	Unchecked	Postnatal care	26	Yes	COHABITATING	Senior secondary/high education	With a group of clients	Yes	Yes	Yes	Checked	Unchecked	Checked	Unchecked	Checked	Checked	Unchecked	Unchecked	Checked	Unchecked	Unchecked		No	Unchecked	Unchecked	Unchecked	Unchecked	Unchecked	Unchecked	Unchecked	Unchecked	Unchecked	Unchecked	Unchecked
1536	1	0	0	Stage 1	Control	2	Maamobi	1	0	1	1	2	Yes	Checked	Unchecked	Unchecked	Postnatal care	30	Yes	CURRENTLY MARRIED	Primary education	With a group of clients	Yes	Yes	Yes	Checked	Unchecked	Checked	Unchecked	Checked	Checked	Unchecked	Unchecked	Checked	Unchecked	Unchecked		Yes	Checked	Unchecked	Unchecked	Unchecked	Unchecked	Unchecked	Unchecked	Unchecked	Unchecked	Unchecked	Unchecked
1537	1	0	0	Stage 1	Control	2	Maamobi	0	0	4	1	4	Yes	Checked	Unchecked	Unchecked	Postnatal care	34	Yes	CURRENTLY MARRIED	Vocational Education	With a group of clients	Yes	Yes	Yes	Unchecked	Unchecked	Checked	Unchecked	Checked	Checked	Unchecked	Unchecked	Checked	Unchecked	Unchecked		No	Unchecked	Unchecked	Unchecked	Unchecked	Unchecked	Unchecked	Unchecked	Unchecked	Unchecked	Unchecked	Unchecked
[truncated: 1,086 more rows]
[truncated: 120 more columns]
